# Supplementary material for: Collective colony growth is optimized by branching pattern formation in Pseudomonas aeruginosa
Source: Mol Syst Biol. 2021 Apr 26;17(4):e10089. doi: 10.15252/msb.202010089 (PMC8073002; doi:10.15252/msb.202010089)
Supplement: Supplementary file 3 — Source Data for Expanded View and Appendix [file MSB-17-e10089-s003.zip]

Archive with 81 entries (62 files):
- Source Data for Expanded View and Appendix/
- Source Data for Expanded View and Appendix/Appendix Figure S4_Neural networks for biomass prediction/
- Source Data for Expanded View and Appendix/Appendix Figure S4_Neural networks for biomass prediction/correlation_pred_ensemble_3NNs.m
- Source Data for Expanded View and Appendix/Appendix Figure S4_Neural networks for biomass prediction/data_cleaning.m
- Source Data for Expanded View and Appendix/Appendix Figure S4_Neural networks for biomass prediction/Input_parameter_matrix.csv
- Source Data for Expanded View and Appendix/Appendix Figure S4_Neural networks for biomass prediction/NN1/
- Source Data for Expanded View and Appendix/Appendix Figure S4_Neural networks for biomass prediction/NN1/correlation_pred.png
- Source Data for Expanded View and Appendix/Appendix Figure S4_Neural networks for biomass prediction/NN1/correlation_pred_new.m
- Source Data for Expanded View and Appendix/Appendix Figure S4_Neural networks for biomass prediction/NN1/logs/
- Source Data for Expanded View and Appendix/Appendix Figure S4_Neural networks for biomass prediction/NN1/NNtraining.sh
- Source Data for Expanded View and Appendix/Appendix Figure S4_Neural networks for biomass prediction/NN1/NN_predict_bbiomass.py
- Source Data for Expanded View and Appendix/Appendix Figure S4_Neural networks for biomass prediction/NN1/NN_test.py
- Source Data for Expanded View and Appendix/Appendix Figure S4_Neural networks for biomass prediction/NN1/save/
- Source Data for Expanded View and Appendix/Appendix Figure S4_Neural networks for biomass prediction/NN1/saved_model/
- Source Data for Expanded View and Appendix/Appendix Figure S4_Neural networks for biomass prediction/NN1/saved_model/checkpoint
- Source Data for Expanded View and Appendix/Appendix Figure S4_Neural networks for biomass prediction/NN1/saved_model/mymodel.ckpt.data-00000-of-00001
- Source Data for Expanded View and Appendix/Appendix Figure S4_Neural networks for biomass prediction/NN1/saved_model/mymodel.ckpt.index
- Source Data for Expanded View and Appendix/Appendix Figure S4_Neural networks for biomass prediction/NN1/saved_model/mymodel.ckpt.meta
- Source Data for Expanded View and Appendix/Appendix Figure S4_Neural networks for biomass prediction/NN1/save/checkpoint
- Source Data for Expanded View and Appendix/Appendix Figure S4_Neural networks for biomass prediction/NN1/save/mymodel.ckpt.data-00000-of-00001
- Source Data for Expanded View and Appendix/Appendix Figure S4_Neural networks for biomass prediction/NN1/save/mymodel.ckpt.index
- Source Data for Expanded View and Appendix/Appendix Figure S4_Neural networks for biomass prediction/NN1/save/mymodel.ckpt.meta
- Source Data for Expanded View and Appendix/Appendix Figure S4_Neural networks for biomass prediction/NN2/
- Source Data for Expanded View and Appendix/Appendix Figure S4_Neural networks for biomass prediction/NN2/correlation_pred.png
- Source Data for Expanded View and Appendix/Appendix Figure S4_Neural networks for biomass prediction/NN2/correlation_pred_new.m
- Source Data for Expanded View and Appendix/Appendix Figure S4_Neural networks for biomass prediction/NN2/logs/
- Source Data for Expanded View and Appendix/Appendix Figure S4_Neural networks for biomass prediction/NN2/NNtraining.sh
- Source Data for Expanded View and Appendix/Appendix Figure S4_Neural networks for biomass prediction/NN2/NN_predict_bbiomass.py
- Source Data for Expanded View and Appendix/Appendix Figure S4_Neural networks for biomass prediction/NN2/NN_test.py
- Source Data for Expanded View and Appendix/Appendix Figure S4_Neural networks for biomass prediction/NN2/save/
- Source Data for Expanded View and Appendix/Appendix Figure S4_Neural networks for biomass prediction/NN2/saved_model/
- Source Data for Expanded View and Appendix/Appendix Figure S4_Neural networks for biomass prediction/NN2/saved_model/checkpoint
- Source Data for Expanded View and Appendix/Appendix Figure S4_Neural networks for biomass prediction/NN2/saved_model/mymodel.ckpt.data-00000-of-00001
- Source Data for Expanded View and Appendix/Appendix Figure S4_Neural networks for biomass prediction/NN2/saved_model/mymodel.ckpt.index
- Source Data for Expanded View and Appendix/Appendix Figure S4_Neural networks for biomass prediction/NN2/saved_model/mymodel.ckpt.meta
- Source Data for Expanded View and Appendix/Appendix Figure S4_Neural networks for biomass prediction/NN2/save/checkpoint
- Source Data for Expanded View and Appendix/Appendix Figure S4_Neural networks for biomass prediction/NN2/save/mymodel.ckpt.data-00000-of-00001
- Source Data for Expanded View and Appendix/Appendix Figure S4_Neural networks for biomass prediction/NN2/save/mymodel.ckpt.index
- Source Data for Expanded View and Appendix/Appendix Figure S4_Neural networks for biomass prediction/NN2/save/mymodel.ckpt.meta
- Source Data for Expanded View and Appendix/Appendix Figure S4_Neural networks for biomass prediction/NN3/
- Source Data for Expanded View and Appendix/Appendix Figure S4_Neural networks for biomass prediction/NN3/correlation_pred.png
- Source Data for Expanded View and Appendix/Appendix Figure S4_Neural networks for biomass prediction/NN3/correlation_pred_new.m
- Source Data for Expanded View and Appendix/Appendix Figure S4_Neural networks for biomass prediction/NN3/logs/
- Source Data for Expanded View and Appendix/Appendix Figure S4_Neural networks for biomass prediction/NN3/NNtraining.sh
- Source Data for Expanded View and Appendix/Appendix Figure S4_Neural networks for biomass prediction/NN3/NN_predict_bbiomass.py
- Source Data for Expanded View and Appendix/Appendix Figure S4_Neural networks for biomass prediction/NN3/NN_test.py
- Source Data for Expanded View and Appendix/Appendix Figure S4_Neural networks for biomass prediction/NN3/save/
- Source Data for Expanded View and Appendix/Appendix Figure S4_Neural networks for biomass prediction/NN3/saved_model/
- Source Data for Expanded View and Appendix/Appendix Figure S4_Neural networks for biomass prediction/NN3/saved_model/checkpoint
- Source Data for Expanded View and Appendix/Appendix Figure S4_Neural networks for biomass prediction/NN3/saved_model/mymodel.ckpt.data-00000-of-00001
- Source Data for Expanded View and Appendix/Appendix Figure S4_Neural networks for biomass prediction/NN3/saved_model/mymodel.ckpt.index
- Source Data for Expanded View and Appendix/Appendix Figure S4_Neural networks for biomass prediction/NN3/saved_model/mymodel.ckpt.meta
- Source Data for Expanded View and Appendix/Appendix Figure S4_Neural networks for biomass prediction/NN3/save/checkpoint
- Source Data for Expanded View and Appendix/Appendix Figure S4_Neural networks for biomass prediction/NN3/save/mymodel.ckpt.data-00000-of-00001
- Source Data for Expanded View and Appendix/Appendix Figure S4_Neural networks for biomass prediction/NN3/save/mymodel.ckpt.index
- Source Data for Expanded View and Appendix/Appendix Figure S4_Neural networks for biomass prediction/NN3/save/mymodel.ckpt.meta
- Source Data for Expanded View and Appendix/Appendix Figure S4_Neural networks for biomass prediction/NN_ensemble_test_3ensembles.py
- Source Data for Expanded View and Appendix/Appendix Figure S4_Neural networks for biomass prediction/NN_ensemble_test_7ensembles.py
- Source Data for Expanded View and Appendix/Appendix Figure S4_Neural networks for biomass prediction/plotBinAve.m
- Source Data for Expanded View and Appendix/Appendix Figure S4_Neural networks for biomass prediction/screening_NN_predict_bbiomass_ensemble.py
- Source Data for Expanded View and Appendix/Appendix Figure S4_Neural networks for biomass prediction/screening_NN_predict_bbiomass_ensemble_append.py
- Source Data for Expanded View and Appendix/Appendix Figure S4_Neural networks for biomass prediction/task_training.sh
- Source Data for Expanded View and Appendix/Appendix Figure S4_Neural networks for biomass prediction/WD_comb_matrix.csv
- Source Data for Expanded View and Appendix/Figure EV2/
- Source Data for Expanded View and Appendix/Figure EV2/Branch measurement_auto_raw.xlsx
- Source Data for Expanded View and Appendix/Figure EV2/Measure branches/
- Source Data for Expanded View and Appendix/Figure EV2/Measure branches/iRing_501.mat
- Source Data for Expanded View and Appendix/Figure EV2/Measure branches/measureBranches.m
- Source Data for Expanded View and Appendix/Figure EV2/Measure branches/sample images/
- Source Data for Expanded View and Appendix/Figure EV2/Measure branches/sample images/12-0.40-1.TIF
- Source Data for Expanded View and Appendix/Figure EV2/Measure branches/sample images/12-0.45-1.TIF
- Source Data for Expanded View and Appendix/Figure EV2/Measure branches/sample images/12-0.55-1.TIF
- Source Data for Expanded View and Appendix/Figure EV2/Measure branches/sample images/16-0.40-1.TIF
- Source Data for Expanded View and Appendix/Figure EV2/Measure branches/sample images/4-0.45-1.TIF
- Source Data for Expanded View and Appendix/Figure EV2/Measure branches/sample images/8-0.50-1.TIF
- Source Data for Expanded View and Appendix/Figure EV2/Measure branches/saveRingCoordinates.m
- Source Data for Expanded View and Appendix/Figure EV3/
- Source Data for Expanded View and Appendix/Figure EV3/OptimalModel2D.m
- Source Data for Expanded View and Appendix/Figure EV4/
- Source Data for Expanded View and Appendix/Figure EV4/OptimalPattern_uniform.m
- Source Data for Expanded View and Appendix/Figure EV4/Parameters_uniform_FigureEV4.mat
