# Supplementary material for: Collective colony growth is optimized by branching pattern formation in Pseudomonas aeruginosa
Source: Mol Syst Biol. 2021 Apr 26;17(4):e10089. doi: 10.15252/msb.202010089 (PMC8073002; doi:10.15252/msb.202010089)
Supplement: Supplementary file 3 — Source Data for Expanded View and Appendix [file MSB-17-e10089-s003.zip › Source Data for Expanded View and Appendix/Appendix Figure S4_Neural networks for biomass prediction/Input_parameter_matrix.csv]

0.466345157	0.845841742	0.132914973	0.488521597	0.689231927	0.956891056
0.531499208	0.845317488	0.052414716	0.49664596	0.888185129	0.799112756
0.426297128	0.664287767	0.155973336	0.341588812	0.493762966	0.74331135
0.343186314	1.048615887	0.228243216	0.442482333	0.483209001	0.912066638
0.620349602	0.720921052	0.219205512	0.463324605	0.66553201	1.034830855
0.480007458	1.049094205	0.215913427	0.620905086	0.505246315	1.1514028
0.357882116	0.663395235	0.149460074	0.547752197	0.640774872	0.828387562
0.478213127	0.579114411	0.096722185	0.650088615	0.622101718	1.144720643
0.494965032	1.025577195	0.087958652	0.422862188	0.622218878	1.082642362
0.460698682	0.736153193	0.120019348	0.468692501	0.896690944	1.094382015
0.438809107	0.692276281	0.125550479	0.607338408	0.742308876	0.751201265
0.517098125	0.875522621	0.168813088	0.559451573	0.737101861	1.187553151
0.450328239	1.101114545	0.138642669	0.470591654	0.51392835	1.131888659
0.561208012	1.069029031	0.054387093	0.336409337	0.855460028	1.058307155
0.533831226	1.052168013	0.202979782	0.459487188	0.789543231	0.992910153
0.335907189	0.71755398	0.041030682	0.547106395	0.805558972	0.757321194
0.495896966	0.864896387	0.227111218	0.610930719	0.711889365	0.963280678
0.600438856	1.003274759	0.163685901	0.445849552	0.692986457	1.077499359
0.451581241	0.864257336	0.093095042	0.523249523	0.908175822	1.072589577
0.359671509	1.083038042	0.03818873	0.603381304	0.911429423	0.726544981
0.46922211	0.91884068	0.046683895	0.475106475	0.633925224	0.714169926
0.349153018	1.047655733	0.139784901	0.478904092	0.905064347	0.910426346
0.429119106	0.5863822	0.063050668	0.614744178	0.592880875	1.134678439
0.4649399	0.67367131	0.145521698	0.557597154	0.750316027	1.089610779
0.318350656	0.894856112	0.142639333	0.42474073	0.852574726	0.883306703
0.621991462	0.657003037	0.229040756	0.55732437	0.807180271	0.750231714
0.504742826	0.920118507	0.042101746	0.565459256	0.806612006	1.160403167
0.480920465	0.926810375	0.098067569	0.49848296	0.926361615	0.740176068
0.542163327	0.754277365	0.127435771	0.585967249	0.482317817	0.897114793
0.37202541	1.010974299	0.085626679	0.449277995	0.728794953	0.979437627
0.569184293	1.076230714	0.098278091	0.590373916	0.855821563	1.189813394
0.527076959	0.782671273	0.131104657	0.617264353	0.717270602	1.1778757
0.406251256	1.09893963	0.062355722	0.505697459	0.926345438	1.087782485
0.424808328	0.732842632	0.095626522	0.418979621	0.879309961	0.994573126
0.311450707	1.014611281	0.080956671	0.648489966	0.46065215	0.715495478
0.447349924	0.99652268	0.19365755	0.462194537	0.826076576	0.823423673
0.612257101	0.911530072	0.21533942	0.417962195	0.769619621	0.798417849
0.31621199	0.76592375	0.230697275	0.436668124	0.899396826	0.856645107
0.42920346	0.969701618	0.088538695	0.406442955	0.873008754	1.032745105
0.551114294	0.893431585	0.196621098	0.537793862	0.601516257	0.725461096
0.368401472	0.687857472	0.168829663	0.543917475	0.712802889	0.755470962
0.498160522	0.891777659	0.050959431	0.62359237	0.589534846	1.142970328
0.562601497	0.946299987	0.157686363	0.443787823	0.863816535	0.945394996
0.442853298	0.636552417	0.084526223	0.513879284	0.876235638	0.907447261
0.545647632	0.820770666	0.18443807	0.337818782	0.574469673	0.840810976
0.479163217	0.938402866	0.081348689	0.425111193	0.907905238	1.00117795
0.468085841	0.986824727	0.228707225	0.639562979	0.80511282	0.893277876
0.498792254	0.714008046	0.068049134	0.450436677	0.551707223	1.116147345
0.623296013	1.045675536	0.220610784	0.360493278	0.836932474	0.814204904
0.559465069	0.597932701	0.216938883	0.356173806	0.726776854	0.919090582
0.317188995	0.656262454	0.124505563	0.62202363	0.577973133	0.905362163
0.319172425	0.624642658	0.185995704	0.551295045	0.91058565	1.172546961
0.520711543	0.988567254	0.140322682	0.49782916	0.835020342	0.883152198
0.440114537	1.064819465	0.172753128	0.561292897	0.715483597	0.866040602
0.4396588	1.055719925	0.207653827	0.444723167	0.674977617	1.097713113
0.540198747	0.8874145	0.136763332	0.382400497	0.53368429	0.749725397
0.47496853	0.687645565	0.123621485	0.384612997	0.893020313	0.904082894
0.306725582	1.108243294	0.164855099	0.581726292	0.776318988	1.154487071
0.352346955	0.904115358	0.226983784	0.594874882	0.556822933	1.040820793
0.385416705	0.746267195	0.057564611	0.543472192	0.762954129	0.840646607
0.48953038	0.900334296	0.088930778	0.533871242	0.559030523	1.188579662
0.623097847	0.667103783	0.057796713	0.606435741	0.546956964	1.020318025
0.413496663	0.591466763	0.055509333	0.553371006	0.716710514	1.051554922
0.342336702	0.684416128	0.090871254	0.648281175	0.804920584	1.041445279
0.561857036	0.993606576	0.195464517	0.622321809	0.889472825	1.016352459
0.592994856	0.639807762	0.069460349	0.529966443	0.644317814	0.832868549
0.437383613	0.693937116	0.067866674	0.59891555	0.658273768	0.970528181
0.579941112	1.024290187	0.153501809	0.624717595	0.759939321	0.806522497
0.329987995	0.886261685	0.205613214	0.627345811	0.732646051	0.798624203
0.462874341	0.992380064	0.045038972	0.447032419	0.661384366	1.069937043
0.34495262	0.836441889	0.198564275	0.442669608	0.464435096	0.952865944
0.457462382	0.823852381	0.127026342	0.59517861	0.889384693	1.060245834
0.416826367	0.81449223	0.088392438	0.394655185	0.704053167	0.891233029
0.544173132	0.782388544	0.138451782	0.524200253	0.730218594	0.774442865
0.571955685	0.982950101	0.118079192	0.495593007	0.576422252	1.057652601
0.444041625	0.947960906	0.156266064	0.632235689	0.608194651	1.207461542
0.436419425	1.013206646	0.064064095	0.366889286	0.729021199	1.107902302
0.51740997	1.060940891	0.223720128	0.501697791	0.76627674	0.902011727
0.51563812	0.811644706	0.212418264	0.575164149	0.907054878	0.726517746
0.484123754	0.664891295	0.226637457	0.616265829	0.889018718	0.709616115
0.360392141	0.834532006	0.129439435	0.635706842	0.53388309	0.972173797
0.497366342	1.079184545	0.114169848	0.386727727	0.884745028	0.963216398
0.427073381	0.583541596	0.067320824	0.455021956	0.562585236	1.094789021
0.555599617	0.719059413	0.07189098	0.327755774	0.653842122	1.103880426
0.596434097	0.965611127	0.082216576	0.335519913	0.822540241	0.978052119
0.369488728	0.65839707	0.199693973	0.568824133	0.899633693	1.097538436
0.596905265	0.810866978	0.202025562	0.599829438	0.791916033	1.117071877
0.476269262	0.868615471	0.142795542	0.577536908	0.514633985	0.854378352
0.584086441	0.968584149	0.175972236	0.349772262	0.818657969	0.840592075
0.576452087	0.671969741	0.231255938	0.45702935	0.785913194	1.066792749
0.507967064	0.673546495	0.052771012	0.549651075	0.745072506	0.818840765
0.469659219	0.791376405	0.167383723	0.448807174	0.581854764	0.746570397
0.483571499	0.701859541	0.223828262	0.349487935	0.580505059	0.816883928
0.531568358	0.581239629	0.209478247	0.372465744	0.632229693	0.960433933
0.508048927	1.008431977	0.057333175	0.426896903	0.527748709	0.722832641
0.442518353	0.613790126	0.087312351	0.356771161	0.833709172	0.829433376
0.515799575	0.801381191	0.034351251	0.389385787	0.605410002	1.148165287
0.608501195	0.857041366	0.105082788	0.449983899	0.742271917	0.83874585
0.552525668	0.998381806	0.067819475	0.609540735	0.843867377	0.813231837
0.549560547	0.631077671	0.132227568	0.360197968	0.635708742	1.009644263
0.384259629	0.841520557	0.131796912	0.349891037	0.90311434	1.082403391
0.353200822	0.960225852	0.159684568	0.387192007	0.544747543	0.800568036
0.468316236	1.02650465	0.216706173	0.549850067	0.705771363	0.823108912
0.343447947	0.626398117	0.10998441	0.420106467	0.623367917	1.099236948
0.38015429	0.686813361	0.220318999	0.558368038	0.657005789	1.075945252
0.475678928	0.858772279	0.038852618	0.474988523	0.59915061	0.909052429
0.473712457	0.96902488	0.117285912	0.639625148	0.481386948	0.722847375
0.338394676	0.613961262	0.092346192	0.58507893	0.586644947	1.043796688
0.562511772	0.663528917	0.038656744	0.430464649	0.625441757	1.100445832
0.598696252	0.581519275	0.161156598	0.570446653	0.761624824	1.204563938
0.610943304	0.79430561	0.146793105	0.61324264	0.493899752	0.787614507
0.376817645	1.025624605	0.128819477	0.351148149	0.582062748	0.866874258
0.325683695	0.940446315	0.204799398	0.628836421	0.725857101	0.883859344
0.333963465	1.050902445	0.149107717	0.605042126	0.76402423	0.888401055
0.454452022	0.586014647	0.154124034	0.493520899	0.480526399	0.966590019
0.574149434	0.843231126	0.056057582	0.629213482	0.636581458	1.115506255
0.352114584	0.733993487	0.055386083	0.562899264	0.671686254	0.752820395
0.309077843	0.621838194	0.076388379	0.580374059	0.70477314	1.214512281
0.552217568	0.789999779	0.050480976	0.362152095	0.630435413	1.083381947
0.593807311	0.6028454	0.162541582	0.44214097	0.476997895	0.784025319
0.330244288	0.577943918	0.193788979	0.359660809	0.815156628	0.941121932
0.314778365	0.614978517	0.201958131	0.42922145	0.81645398	1.044001892
0.604501076	0.886215183	0.180264726	0.629651204	0.70505595	1.15948804
0.530086921	1.004766215	0.062627331	0.504906009	0.664401824	1.185916611
0.595438737	0.692040791	0.205490748	0.426958024	0.533674616	1.16376118
0.586350115	1.102694091	0.155876436	0.337996154	0.597115625	1.03373877
0.308803605	0.992795926	0.135224441	0.415982722	0.619445492	1.204127796
0.471620469	1.008959136	0.08323758	0.446964191	0.695270846	0.982146337
0.490957508	0.804049921	0.131145422	0.559772709	0.564868219	1.018312619
0.364925079	0.934697434	0.195999346	0.571598653	0.617419111	1.051885896
0.408853491	0.873930092	0.09291694	0.337643759	0.886380264	0.832321042
0.503143734	0.738540035	0.056395657	0.455416856	0.829494484	1.166738239
0.461153464	0.717569364	0.05491143	0.5633504	0.773446675	0.747788918
0.554876313	0.613603911	0.112751587	0.365619827	0.578191756	0.738232603
0.419639464	1.085111527	0.200676213	0.631820148	0.488154796	0.993478294
0.618835086	0.863230619	0.116012033	0.324386684	0.905820691	0.937856107
0.342993773	1.064915845	0.078915522	0.394638169	0.544006716	0.835610678
0.574541101	0.655283518	0.110944334	0.475715766	0.467450212	1.091104376
0.574844969	0.707113058	0.194441231	0.625244272	0.466381461	0.699216983
0.427508921	0.863948155	0.184412761	0.57263006	0.719234394	1.142862572
0.540239198	1.008944567	0.127193708	0.605000435	0.908810588	0.746773736
0.423108705	0.860865726	0.097338848	0.352516296	0.897461114	0.773406218
0.398259198	0.77054121	0.171554894	0.354293533	0.776905445	0.832834186
0.536138619	0.995323056	0.132632358	0.432607328	0.498630724	0.995807112
0.577755436	0.836338742	0.052885763	0.542128596	0.724872496	1.027018948
0.415063754	0.946358229	0.166482126	0.53835449	0.842011916	0.939233918
0.51245973	0.606157205	0.109433818	0.558429325	0.79182183	0.772725211
0.432059689	0.821679673	0.065248797	0.341331956	0.721288008	0.9557709
0.345442565	1.021211734	0.176573369	0.362259288	0.495508843	1.055950322
0.499905686	0.722960903	0.046949285	0.539430547	0.515688021	1.108269151
0.409004662	0.813360099	0.228966827	0.642377362	0.464226971	0.988021957
0.49854557	0.683009934	0.155065105	0.437991315	0.755934355	1.208944946
0.611820237	0.779316111	0.065933449	0.455059945	0.509722768	1.061045881
0.347125782	0.598386339	0.058116292	0.528630679	0.904433897	0.781676187
0.375930305	0.906557483	0.091349106	0.607044027	0.453098305	0.937808288
0.597802474	0.827690927	0.076634639	0.615240287	0.923091822	1.210839234
0.581331772	0.845834424	0.175418646	0.545462709	0.767310903	1.199348412
0.595256999	0.948715382	0.159024684	0.566594982	0.578613261	1.017004539
0.324893011	0.602328783	0.115863166	0.481793326	0.737640477	0.78996308
0.342955564	1.095030758	0.192563764	0.345280993	0.807569145	1.148600602
0.459201474	0.887543935	0.205551071	0.464141027	0.827132354	0.715643901
0.408970706	0.79019414	0.134974483	0.596817955	0.7475229	0.95757426
0.615716196	0.774253253	0.088354943	0.625289853	0.452797014	0.785304294
0.574604814	0.929853442	0.113434619	0.398946063	0.901659191	0.888284308
0.334830851	0.666765488	0.079705107	0.514622281	0.519075624	0.903004534
0.401364421	1.051248125	0.228716749	0.515658726	0.893916584	0.865235981
0.518643652	1.018190311	0.220956216	0.463890008	0.586625053	1.13106988
0.389605817	1.073189959	0.202200857	0.490157976	0.817705269	0.97814522
0.494221967	0.621334046	0.101439547	0.338678961	0.818331089	0.741918854
0.393629074	1.015854441	0.106236386	0.399522918	0.797327866	0.993800843
0.469512066	1.043193629	0.131816894	0.324384286	0.53088486	1.04683282
0.608187873	0.945387723	0.063035536	0.34757851	0.822110292	1.149658316
0.574922222	0.684287959	0.151627784	0.362430437	0.926622375	1.152273986
0.365560325	1.110191611	0.06204298	0.487609294	0.740714973	0.72825757
0.453771414	0.589760623	0.138227907	0.562869936	0.63038745	1.169598747
0.435805684	0.675622696	0.058135514	0.492104024	0.476963697	1.135553893
0.552940467	0.684783533	0.152087818	0.425676728	0.839953168	0.712661409
0.571841302	0.92861829	0.140115689	0.491449123	0.731395149	0.738201774
0.561662562	0.858592008	0.105506748	0.458424756	0.675575835	1.193485722
0.31188662	0.639246217	0.037282252	0.60774615	0.523875731	0.898356242
0.408238411	0.665143585	0.176309905	0.557440914	0.841764766	1.092704205
0.620577501	1.101347635	0.204192268	0.430114734	0.6288887	1.008158237
0.586479843	0.691531507	0.173720499	0.348311329	0.696713885	0.719224115
0.406723439	0.764780641	0.053276067	0.471690502	0.515956753	1.179100842
0.432509386	0.692613173	0.073975051	0.436404455	0.767067667	1.011660888
0.327762295	0.98422502	0.200483499	0.462938914	0.543502713	1.123546051
0.397078082	1.088270903	0.075566729	0.517789886	0.492383547	0.740343514
0.507465262	0.740001399	0.212524841	0.595612579	0.755884246	1.183595424
0.436975643	0.706784838	0.166437025	0.613675021	0.495886178	0.721686806
0.389020675	0.724343721	0.182687397	0.56831041	0.871705085	0.797756329
0.55120336	1.034617632	0.074765905	0.641172854	0.907974973	1.18873953
0.480307866	1.112403429	0.057366162	0.337662437	0.46985446	1.186240531
0.418286366	0.95573281	0.122888394	0.461945955	0.461463189	1.080878508
0.506207831	0.967322131	0.18256113	0.49904207	0.744760789	1.034103137
0.420316244	0.578437846	0.136245927	0.535465697	0.529162843	1.112246647
0.500564151	0.886328599	0.101257937	0.3862676	0.77950276	1.034401562
0.584206142	0.876377223	0.049487714	0.483498396	0.656998489	0.808949791
0.467852776	0.692798234	0.214720308	0.625801758	0.761977294	0.788487239
0.383114496	0.719035802	0.22514359	0.349101862	0.825857007	1.196442583
0.438497911	0.879021069	0.103866139	0.473305883	0.599155098	0.926238804
0.411393819	1.031706122	0.063398161	0.499590629	0.901668985	0.719537585
0.382841914	0.684000123	0.193705877	0.489667379	0.705683619	0.843238099
0.611730493	0.879529744	0.190536835	0.57859884	0.475165625	0.909198825
0.59813267	0.626211711	0.206379163	0.45029372	0.903174749	0.861644291
0.545768039	0.783474167	0.102644332	0.541473452	0.590405451	0.86952134
0.464521352	0.872367562	0.137794505	0.646537938	0.531083399	0.707008314
0.478394523	1.107084962	0.084181472	0.534775533	0.666959979	0.952578974
0.502779894	0.690122142	0.061359964	0.366348756	0.875640605	1.068021594
0.478758928	0.922721591	0.041481431	0.644658034	0.83732677	0.887927327
0.552287264	0.655731649	0.1675221	0.326961475	0.6807242	0.944775741
0.427068629	0.810290821	0.125999768	0.535249198	0.719966576	1.131008574
0.486385978	0.673920262	0.054976301	0.382901472	0.535594316	1.103584964
0.411394726	0.852735011	0.184706407	0.466638076	0.555815212	0.987019004
0.335318689	0.997427007	0.097345762	0.495603752	0.791901628	1.124453516
0.560254786	0.829955686	0.104799428	0.451700309	0.610728859	1.14677093
0.485951156	0.764300313	0.133050895	0.412159912	0.519354493	1.064244949
0.590528672	0.990893467	0.05184454	0.633205105	0.710123274	1.172440116
0.562183415	0.625124346	0.079094509	0.386194597	0.798570433	0.75707451
0.534592725	0.877846561	0.130269345	0.478419311	0.804013608	0.810352444
0.313725687	1.05541783	0.200709285	0.341672232	0.680322223	1.029870886
0.451362788	0.853246235	0.144014658	0.408752418	0.913423496	0.700371443
0.516249003	0.957701201	0.176841566	0.566899421	0.925628184	0.980422083
0.347962727	0.99846232	0.187595367	0.379013056	0.53719591	0.948991923
0.462497275	0.851239833	0.104296512	0.481100719	0.835015671	1.124229003
0.609912429	0.84274756	0.12087265	0.602681908	0.754155329	0.7563012
0.43755886	0.600996229	0.207521741	0.51747039	0.465916934	0.716954578
0.331589724	0.70968225	0.11003653	0.407328641	0.742175448	1.059732729
0.525011863	0.657977538	0.071829992	0.474147621	0.532923873	1.13398617
0.467324993	0.583919546	0.041944205	0.435315131	0.621875762	1.187954425
0.567970163	0.987231542	0.144961258	0.409965368	0.892313394	1.177032411
0.586282191	0.773174881	0.035268277	0.351410826	0.507074675	1.186902289
0.40190876	0.83829164	0.044567573	0.454156983	0.690373083	0.731069754
0.427095952	0.801549027	0.19410187	0.454669905	0.453899827	1.206067743
0.377932469	1.001773941	0.089641061	0.426054695	0.515844482	0.901487138
0.315394448	0.88593402	0.119348389	0.577088423	0.565325266	1.204607552
0.548642702	0.637921979	0.039394896	0.324846309	0.904408985	0.973778478
0.403875018	0.669674321	0.207979695	0.545620664	0.805195407	0.73474069
0.550108017	0.854063719	0.035465693	0.326039979	0.588804638	0.72553412
0.501971443	0.588831822	0.21834694	0.458373203	0.675951628	1.185941313
0.543986437	0.751586105	0.202738781	0.416725323	0.460392789	0.711193296
0.351910039	0.691014241	0.218484748	0.613891741	0.873304896	0.980247259
0.605507665	0.771045167	0.093786467	0.613166831	0.883699504	0.818207496
0.330517897	0.835277754	0.041742584	0.419988856	0.913270311	1.071804744
0.510890432	0.653314387	0.10240346	0.522338799	0.567878346	0.93884737
0.377230407	0.622200121	0.216389391	0.327009825	0.739550437	1.072234956
0.451790595	0.975407439	0.109626308	0.643405588	0.913814338	1.068708886
0.586296481	0.716681903	0.135969736	0.647834422	0.573498688	0.767094271
0.580998877	0.823585952	0.152491894	0.470729185	0.880152482	0.994213823
0.60953229	0.608289752	0.102078282	0.468406296	0.859606234	0.963488537
0.588171702	0.789461039	0.17238041	0.376157765	0.751240438	0.875306806
0.401267808	0.837696976	0.083085277	0.503640762	0.867967733	1.066178301
0.326624374	0.748586776	0.111811853	0.642114803	0.733335966	1.137364125
0.595599688	0.734588631	0.072615081	0.599913199	0.746569274	1.175034625
0.470054985	0.942343503	0.078658861	0.452876291	0.45157023	0.939804258
0.464397473	0.806653123	0.225600119	0.610657845	0.656499078	0.999040334
0.563416512	0.763173814	0.090241213	0.372231135	0.807470292	1.144364007
0.399707717	0.784501338	0.163705141	0.329941093	0.921839896	0.737353538
0.380861547	1.079090309	0.069971765	0.616361868	0.91775291	0.840248262
0.570753523	0.817551972	0.070404442	0.352664448	0.784495501	0.747495512
0.597832558	0.665778356	0.207946345	0.402144272	0.651007396	1.062206308
0.561103982	0.742656937	0.148102512	0.346766992	0.469094875	0.922172095
0.609338652	1.096901996	0.202142129	0.350060838	0.772534093	0.981597818
0.386829196	0.984859702	0.164945164	0.37136302	0.733098794	1.104089761
0.328756902	0.785829884	0.163661769	0.650277968	0.515252783	0.83862909
0.522000674	1.026721656	0.113108121	0.330384907	0.715781501	1.050590026
0.412206053	0.633238101	0.186946414	0.5362138	0.789210915	0.733617067
0.618386984	0.601756004	0.049015097	0.374916395	0.544097701	1.072281401
0.319181001	0.676164949	0.094584024	0.564482131	0.498437645	0.912022454
0.377207417	1.081211376	0.173393895	0.567493016	0.857926056	1.082756926
0.511484638	0.623217619	0.159065939	0.583671743	0.594559705	1.053035055
0.541623006	1.04589283	0.135009956	0.381607504	0.726975582	0.727688224
0.605045061	1.024311949	0.076866957	0.442580832	0.895118339	0.993794184
0.589302107	1.013320637	0.06652209	0.451007807	0.578355196	1.034872129
0.468868956	0.613040147	0.201584829	0.468054978	0.548682284	1.061674381
0.554282114	0.77220499	0.117486204	0.452542834	0.554737391	0.742573939
0.446922011	0.9790592	0.149757851	0.625424792	0.859965431	1.006412571
0.404269767	0.943193963	0.064846279	0.497324814	0.705583324	1.203092879
0.409657115	1.006969609	0.121408285	0.582945192	0.667837683	0.895280816
0.411786495	0.681229405	0.107610802	0.449311107	0.80559199	1.044435197
0.403110981	0.950865557	0.126075498	0.447251206	0.84783704	0.965746284
0.396333662	0.792016583	0.190481442	0.590732967	0.586729295	1.028524147
0.317036961	0.744819262	0.048622573	0.482540904	0.892959347	1.001891736
0.545092577	0.843112059	0.111095667	0.455327137	0.607893519	0.786302755
0.569645723	1.039378092	0.078300609	0.335676996	0.703653689	1.207757489
0.460368672	0.710320634	0.221000949	0.404981156	0.880630804	1.004322794
0.490568584	0.716237335	0.229110371	0.407103614	0.562882177	0.957869869
0.601750016	0.956884307	0.033814506	0.628433937	0.783213132	1.129823716
0.515023377	0.643759833	0.141188559	0.559176977	0.635561705	1.076418384
0.436727241	0.711700123	0.111315818	0.525347494	0.806448426	1.015665688
0.451295955	0.942839374	0.189426857	0.548525773	0.635859923	1.026271916
0.381764865	0.611000569	0.15725379	0.617023692	0.906349716	0.907853383
0.54524324	0.726340296	0.204296424	0.450205669	0.821848352	0.705745917
0.461436485	1.065346233	0.202315407	0.648059124	0.816839896	1.191067122
0.370719559	0.659043511	0.174084994	0.444008974	0.506353145	0.816827898
0.612662295	0.896062316	0.198883124	0.442394522	0.726664128	1.047238518
0.342253454	1.022617643	0.108846362	0.563435931	0.749548166	0.866214682
0.574223912	0.741084325	0.230997025	0.386588475	0.704440949	1.118118199
0.467018516	1.095925978	0.144208226	0.458222036	0.57533845	1.155235898
0.431190857	0.854729351	0.083594356	0.633054743	0.754080367	0.867455939
0.550573535	0.67663145	0.079451366	0.41798891	0.52694617	1.160711794
0.445630152	1.078564215	0.107994496	0.519303758	0.645506161	0.985884324
0.500906326	0.902704818	0.210878265	0.644035162	0.785355482	0.701170188
0.554055387	1.019627032	0.08504628	0.548753215	0.758511297	1.161027458
0.389084951	0.647710564	0.112707882	0.365717692	0.798688255	0.707112029
0.533133538	0.981896134	0.080550238	0.558343019	0.553460544	0.93096093
0.409463699	0.934528605	0.206699652	0.39811203	0.578390876	0.823482591
0.388147846	0.701156207	0.217893679	0.447678654	0.845891953	1.177594644
0.570492206	1.061552247	0.230953226	0.346326483	0.88436654	0.936767268
0.487659092	0.845512505	0.056828918	0.410607559	0.493851868	0.806170568
0.522238749	0.718160014	0.087297414	0.518622358	0.91869462	0.796994419
0.491681415	1.06971862	0.0998275	0.557331259	0.568378452	0.839551263
0.581738085	0.687037118	0.113618636	0.53085994	0.599515832	0.89249339
0.541000972	0.73870379	0.124553813	0.384032274	0.643747203	1.082443876
0.307700853	0.787075002	0.066056305	0.552565522	0.920181443	0.870127677
0.355984307	1.017043681	0.21107647	0.493757868	0.678308716	0.886385145
0.530839509	0.692348049	0.190811565	0.346787225	0.554660135	1.068902213
0.541758386	0.754725158	0.157782698	0.381103074	0.550611127	1.025955198
0.315542109	0.913056583	0.202242502	0.451034251	0.543222095	1.154474086
0.354335175	0.743716452	0.150537248	0.519899631	0.625111457	0.983188169
0.40900109	0.950599295	0.101952185	0.586013033	0.895951901	0.845477362
0.466079226	1.084842226	0.084128611	0.537162015	0.837847645	0.789663522
0.480364364	1.066664551	0.159242863	0.426799695	0.762891009	1.01362723
0.490135812	0.592696825	0.198819406	0.643974614	0.602152577	0.975185224
0.523894421	0.726026161	0.184006189	0.358054054	0.838460653	0.817717646
0.512752491	1.041280778	0.15119265	0.369550316	0.45508725	0.831453008
0.348363493	0.869413575	0.199092573	0.334517565	0.452444971	0.846491422
0.537770788	0.941381294	0.197798424	0.43224739	0.501223786	0.7252032
0.362251768	0.675366402	0.060293384	0.393382917	0.476164829	0.773589747
0.554933227	1.053465324	0.067523434	0.397729633	0.54970517	0.789502792
0.330633277	1.079669203	0.180655417	0.629515057	0.826951335	1.031348847
0.415920711	0.954510663	0.182526407	0.599206996	0.823931856	0.994536407
0.402893713	0.91877958	0.079995932	0.453082789	0.731745733	0.879610278
0.320786678	0.813879797	0.041397455	0.572985259	0.538544236	1.184961147
0.625395225	0.663775122	0.176573477	0.421652696	0.485720087	1.102164937
0.438709092	0.988501974	0.095031595	0.499530679	0.50427794	0.715051764
0.579970838	0.812026748	0.159325339	0.485437559	0.480313376	1.102774867
0.607506862	0.750950307	0.086271484	0.565945026	0.859969503	0.951708884
0.388847723	0.879087108	0.183604773	0.556840967	0.64368752	1.030214352
0.622224607	0.672115466	0.06319414	0.638778536	0.678565314	0.750709374
0.396145575	1.070428588	0.160741311	0.336199383	0.667434499	1.005837484
0.321255962	1.080485867	0.140771315	0.496970823	0.875569848	1.17334946
0.363179487	0.915860479	0.043973462	0.515961146	0.593722157	0.933166755
0.463554389	1.084670064	0.176394623	0.412398452	0.825692935	0.955119762
0.355605728	1.017024967	0.207718379	0.464486791	0.843262551	1.089301517
0.328479498	0.866529539	0.156038916	0.336520509	0.901420852	0.935497795
0.519175789	0.816964251	0.068379831	0.514569565	0.580856574	1.007149069
0.32539276	0.642497751	0.041338426	0.648753729	0.654598987	1.174392187
0.385451743	0.805783593	0.102577085	0.591042847	0.823948011	0.787197163
0.425743003	0.616389764	0.071954739	0.645768337	0.773108291	1.085868157
0.546204595	0.621825299	0.043960324	0.585097182	0.851052703	0.825181361
0.501446931	0.675062009	0.202580024	0.645458134	0.74938539	0.809322419
0.447411934	0.977586212	0.155236461	0.549975371	0.67715877	0.958365652
0.507473955	0.606202873	0.1789435	0.476622028	0.463602261	0.898241825
0.536112795	0.795599843	0.226255907	0.360232011	0.844630677	1.087154421
0.328657621	0.61174216	0.045345057	0.352839891	0.597862302	0.728378371
0.339648238	0.740880087	0.122499555	0.441971888	0.472834882	0.870326913
0.542289775	0.65668158	0.074383689	0.547652899	0.792850095	0.803157596
0.571962131	0.640163316	0.199648693	0.517471016	0.677548997	1.063254154
0.555655927	1.101478633	0.061229963	0.485818303	0.68335609	1.023585527
0.587407268	0.800515107	0.146196656	0.505685263	0.791101306	0.701177419
0.346295785	0.982009325	0.197037178	0.547684616	0.893722154	1.021037805
0.520433855	0.729608806	0.187187254	0.647145269	0.571414187	1.073873614
0.452107876	0.638967714	0.051583621	0.629115979	0.518094238	1.031520395
0.590935739	0.646891912	0.127380125	0.351042086	0.603777437	1.042483306
0.351275999	1.09073106	0.089280928	0.621307729	0.697213595	0.842839966
0.460773799	0.825213401	0.122469318	0.513949966	0.746333976	0.982170016
0.523832271	0.596987232	0.118635236	0.448333538	0.778433901	1.127398433
0.505840285	0.928693413	0.055464288	0.36890905	0.925105457	0.958695675
0.415460302	0.998065814	0.152048201	0.386433869	0.817640643	1.016508196
0.564398325	0.649528355	0.22265034	0.625360259	0.642836651	1.126185013
0.488705032	0.693858044	0.095700307	0.594268676	0.678046041	0.880846684
0.534538395	1.02580831	0.180021951	0.483804758	0.712049439	0.729471738
0.408295318	0.780182478	0.128504627	0.508780014	0.564165761	1.052047551
0.455918061	0.743886186	0.157542959	0.432358155	0.831032694	0.882152962
0.524285968	0.784715988	0.042256597	0.644801199	0.46270296	0.86900169
0.371585014	0.682740982	0.143618077	0.550520676	0.910998622	0.929534713
0.523204632	1.018481482	0.09685685	0.485705781	0.797642952	1.041706098
0.35752687	1.007344888	0.18638513	0.551593998	0.76108565	0.872919544
0.488298107	1.08177525	0.173131768	0.433890918	0.602567034	0.747412091
0.497142872	0.814457333	0.096747631	0.556464511	0.78514386	1.015692178
0.526202018	0.772306274	0.223573375	0.441032864	0.734512687	0.709409705
0.470791621	1.078447681	0.147951553	0.637212917	0.462407051	0.811384485
0.5076486	0.880856761	0.081788108	0.466121246	0.698484695	1.040901916
0.336789602	0.866040025	0.051162842	0.48430696	0.790905799	1.060588832
0.616750455	1.017472008	0.094736644	0.376817898	0.470056734	0.942797117
0.548004003	0.670496084	0.172642141	0.354723552	0.623160643	1.025537379
0.447484524	0.596460472	0.069577994	0.60980353	0.621352343	0.746716647
0.445153279	0.69464968	0.051095373	0.355112083	0.881134302	1.204025749
0.566541535	1.077109026	0.116426398	0.327002895	0.81926615	1.178127067
0.613702832	0.604358445	0.219341561	0.5426639	0.881724196	0.89724664
0.371113588	6.97E-01	0.100231599	0.637827106	0.73319369	0.904305801
0.307624986	1.012031643	0.208775802	0.355877571	0.633640237	1.193039297
0.441362484	0.852546254	0.166342183	0.621717372	0.62938438	0.916735373
0.411231644	0.60287232	0.036582014	0.587074418	0.693917602	0.951239947
0.464857314	1.111690596	0.16775824	0.537297128	0.67844212	1.109008971
0.605753602	0.737470228	0.073103109	0.52853289	0.509874812	0.835813834
0.429098347	1.002889132	0.061077236	0.592394266	0.792133445	0.732533092
0.543942743	0.836833995	0.113043572	0.622246856	0.680320902	0.888446411
0.31011882	0.672354389	0.090263655	0.34930276	0.684928555	0.952992197
0.414567303	0.9523784	0.172191071	0.635903118	0.867448761	0.800764157
0.328067261	0.93589818	0.097541464	0.51698521	0.858519607	0.757061026
0.460603395	0.674521337	0.072233814	0.381188507	0.772742123	1.109992191
0.5534177	0.935822209	0.099434916	0.327354842	0.592443578	0.777532524
0.517815266	0.66260157	0.213621075	0.519266452	0.507656369	0.838123874
0.328293924	0.921707846	0.064304235	0.574302899	0.584508675	0.871113701
0.525405119	0.89557408	0.087624295	0.341829796	0.600344112	0.984616326
0.547017049	0.945804804	0.177538932	0.556536528	0.470548347	1.201953454
0.43129483	1.069316754	0.147557216	0.638551689	0.683392361	1.197555475
0.571462513	0.958604354	0.164211018	0.592844599	0.92622476	0.88318333
0.599122631	0.953447811	0.044267189	0.533593009	0.871963105	0.839087357
0.392619656	0.978398332	0.157876379	0.631362499	0.643775238	1.102608406
0.419533062	0.76172243	0.12274622	0.334228831	0.567369499	0.873997262
0.595708773	0.813745663	0.143542679	0.418352284	0.639868045	0.77897405
0.332693897	0.623667852	0.152529991	0.502323794	0.784488474	0.932731821
0.608472925	1.032079698	0.151420255	0.401463368	0.740917997	0.733298564
0.520462517	0.927007904	0.07852096	0.441682634	0.514150496	1.034518382
0.547345467	0.90286119	0.162767485	0.498047163	0.723977115	0.858425852
0.509242444	1.110730751	0.155895878	0.476455975	0.46251846	1.05081654
0.433925691	0.765480114	0.123279472	0.550503424	0.894874794	1.20693848
0.446722055	0.675747886	0.056498518	0.592597152	0.457133617	1.065706066
0.396617161	0.645713519	0.10644362	0.649487926	0.741479099	0.844423908
0.482169642	0.936664001	0.128639707	0.604053037	0.752855749	1.137308377
0.555315045	0.818052707	0.058824671	0.449526098	0.560851909	0.972110102
0.624529317	0.820997619	0.215032089	0.641988144	0.545888363	1.138017968
0.520345102	0.625439224	0.075344568	0.412952303	0.48176152	0.888608197
0.606307521	0.978872267	0.223671249	0.36261345	0.670495044	1.208517127
0.4802191	0.857664629	0.199550108	0.59204938	0.65431898	0.716302485
0.480741602	0.721317512	0.183172716	0.387801906	0.6217731	1.082830546
0.560537391	0.613480679	0.052324775	0.375997559	0.671064978	1.201931341
0.537061876	1.110446749	0.189839916	0.43992183	0.769566798	0.713067307
0.555437149	1.082787174	0.113919477	0.524617788	0.634756938	0.75889559
0.489232736	0.966358617	0.153766584	0.564864819	0.541071859	0.754033346
0.491354359	1.015795558	0.13939548	0.510990427	0.90910594	1.034911334
0.322389767	0.807923421	0.093816642	0.582573147	0.753463999	1.070806318
0.462810776	0.639091476	0.167452643	0.606956166	0.748616892	0.76862903
0.58144156	0.721716013	0.134528919	0.625179945	0.897794215	1.042052802
0.587427538	0.849445277	0.050825524	0.579581066	0.493920152	0.932917506
0.376833461	0.765176786	0.14097156	0.61333186	0.579420237	1.058776214
0.398029121	0.844827362	0.202934149	0.585696818	0.924904378	1.0825708
0.625753658	0.824728531	0.059616172	0.526913241	0.74316361	0.723864171
0.447532584	0.794629669	0.193878159	0.636710449	0.780686296	0.764908665
0.558826695	1.054525579	0.154875388	0.649693505	0.491580692	1.038266449
0.541059131	0.741395014	0.10915147	0.361843745	0.906396612	0.826889773
0.564086622	0.751338267	0.165823722	0.598800702	0.750272907	0.871902222
0.617435988	0.636796592	0.207729916	0.364844489	0.822837621	0.823073226
0.396990221	0.747914517	0.191754026	0.482168561	0.776542299	1.178058069
0.372487295	0.967021863	0.126161684	0.515124113	0.56215147	0.906898135
0.507246397	0.678131107	0.222812267	0.394800204	0.698315919	1.067871293
0.609164872	0.927920855	0.161927165	0.626591697	0.807393278	1.208753185
0.619912766	0.74664074	0.078087976	0.542590423	0.689678973	1.041997876
0.429544495	0.69009206	0.076553746	0.38051438	0.716750429	1.109742354
0.625273821	0.825273675	0.144543187	0.626392691	0.508281501	0.868614397
0.307635065	0.680093128	0.193827843	0.509510815	0.597378082	1.021428002
0.431363402	0.889383797	0.185355116	0.426620307	0.663764146	0.963486559
0.361679116	0.716805874	0.19855743	0.37973345	0.717996559	0.864388383
0.39406646	0.638988331	0.20989145	0.55960708	0.524972372	0.885049379
0.392950771	0.813842699	0.08356503	0.336332472	0.668460726	1.133076698
0.348421049	0.75008918	0.0814913	0.388765133	0.463933266	0.844090812
0.513745474	0.577190731	0.160663016	0.418816863	0.731383412	1.037327508
0.487277382	0.831832876	0.061154931	0.546071579	0.629289699	1.135526342
0.524341305	0.750669931	0.063681011	0.648064518	0.668892092	0.78311313
0.367268422	0.877873519	0.067029972	0.497213224	0.877777609	1.044030328
0.527155399	0.753793941	0.196730667	0.330695192	0.61219942	1.071709964
0.57330091	0.78703947	0.197272119	0.473296325	0.819436566	0.925121147
0.331052483	0.653854183	0.190525162	0.340919313	0.646190482	0.799938817
0.517296553	0.579552394	0.180923236	0.636374017	0.760380913	1.210270963
0.442170876	0.828635571	0.103789784	0.593134039	0.921196392	0.763223965
0.472910977	0.586848649	0.104986443	0.386310631	0.832940067	0.978678379
0.546984294	0.681921198	0.078143725	0.59886993	0.463864155	1.176049747
0.434211036	1.057992448	0.130487196	0.475922771	0.49017267	1.038006944
0.383002865	1.051500093	0.055687228	0.522870918	0.752263284	0.76993582
0.500859291	0.670424154	0.231323304	0.482570293	0.92618833	1.07589622
0.557829653	0.901901942	0.079971969	0.449538101	0.676592892	0.925285175
0.461750232	0.910772546	0.124453929	0.643108384	0.463262509	0.939852109
0.484214063	1.072191762	0.198051875	0.508539509	0.564683339	0.793615756
0.518143879	1.023833921	0.071325612	0.470872896	0.736629997	0.727486322
0.421429914	0.869159901	0.102535432	0.404297152	0.557139145	0.740749697
0.420317946	1.0237863	0.181254987	0.413004112	0.598184191	1.102344445
0.413946666	1.012704828	0.159796875	0.611611691	0.780664909	0.853352081
0.444317768	0.718323377	0.160715083	0.433024321	0.841996833	0.846785936
0.575261438	0.737815465	0.057912426	0.460943215	0.910008176	0.809179057
0.461517953	0.909871912	0.182984948	0.479562086	0.516916538	0.723654055
0.450729823	0.730292158	0.10663423	0.608485353	0.739468565	1.106101482
0.454650972	0.603848926	0.200042237	0.412927474	0.574797379	0.742527016
0.429719142	0.952850792	0.102608005	0.580536252	0.515415288	0.824839153
0.322467173	1.007890573	0.223108294	0.400560031	0.54513266	0.831653017
0.388527225	1.056370138	0.102251554	0.64541271	0.910504237	0.887941233
0.563957871	0.709039158	0.050491329	0.446794911	0.837882222	0.90447391
0.368018486	0.66158754	0.197464692	0.325357256	0.650882581	0.760651622
0.362144949	0.876224949	0.158494127	0.380682938	0.503557272	0.812382652
0.481042374	0.728450191	0.223461412	0.452886999	0.88234589	1.195141118
0.56558932	0.910708608	0.059977545	0.326336818	0.55589155	0.995215013
0.505735183	0.825072008	0.071507755	0.526415506	0.68693267	0.79222441
0.599444408	0.77727711	0.074742826	0.603404554	0.813047564	1.084919385
0.527679874	0.942250983	0.147991954	0.486398239	0.846204341	0.9294697
0.53540144	0.871434571	0.214008796	0.463972824	0.673577031	0.745012069
0.379456311	0.671102662	0.132986591	0.363403106	0.739869545	0.920083572
0.476471712	0.882213747	0.194195895	0.551839254	0.564583029	0.927872707
0.586834409	0.609154437	0.139240295	0.600264288	0.740040461	1.035896308
0.43688844	0.975905879	0.183136237	0.529955446	0.858059935	0.900677853
