# Supplementary material for: Collective colony growth is optimized by branching pattern formation in Pseudomonas aeruginosa
Source: Mol Syst Biol. 2021 Apr 26;17(4):e10089. doi: 10.15252/msb.202010089 (PMC8073002; doi:10.15252/msb.202010089)
Supplement: Supplementary file 3 — Source Data for Expanded View and Appendix [file MSB-17-e10089-s003.zip › Source Data for Expanded View and Appendix/Appendix Figure S4_Neural networks for biomass prediction/NN1/saved_model/checkpoint]

model_checkpoint_path: "/hpc/home/sw57/for_Nan/NN1/save/mymodel.ckpt"
all_model_checkpoint_paths: "/hpc/home/sw57/for_Nan/NN1/save/mymodel.ckpt"
