# Supplementary material for: Collective colony growth is optimized by branching pattern formation in Pseudomonas aeruginosa
Source: Mol Syst Biol. 2021 Apr 26;17(4):e10089. doi: 10.15252/msb.202010089 (PMC8073002; doi:10.15252/msb.202010089)
Supplement: Supplementary file 3 — Source Data for Expanded View and Appendix [file MSB-17-e10089-s003.zip › Source Data for Expanded View and Appendix/Appendix Figure S4_Neural networks for biomass prediction/task_training.sh]

#!/bin/bash
#SBATCH --job-name=training_NN
#SBATCH --output=logs/array_%A.out
#SBATCH -p gpu-common --gres=gpu:1
#SBATCH --mem=20G 
#SBATCH -c 6
 
module load Python-GPU/3.6.5
python -u NN_predict_bbiomass.py

# happy end
exit 0
