# Supplementary material for: Collective colony growth is optimized by branching pattern formation in Pseudomonas aeruginosa
Source: Mol Syst Biol. 2021 Apr 26;17(4):e10089. doi: 10.15252/msb.202010089 (PMC8073002; doi:10.15252/msb.202010089)
Supplement: Supplementary file 3 — Source Data for Expanded View and Appendix [file MSB-17-e10089-s003.zip › Source Data for Expanded View and Appendix/Appendix Figure S4_Neural networks for biomass prediction/WD_comb_matrix.csv]

1	0.01
0.5	0.01
0.33333	0.01
0.25	0.01
0.2	0.01
0.16667	0.01
0.14286	0.01
0.125	0.01
0.11111	0.01
0.1	0.01
0.090909	0.01
0.083333	0.01
0.076923	0.01
0.071429	0.01
0.066667	0.01
0.06	0.01
0.055	0.01
0.05	0.01
0.045	0.01
0.04	0.01
0.035	0.01
0.03	0.01
0.025	0.01
0.02	0.01
0.015	0.01
0.01	0.01
0.5	0.02
0.33333	0.02
0.25	0.02
0.2	0.02
0.16667	0.02
0.14286	0.02
0.125	0.02
0.11111	0.02
0.1	0.02
0.090909	0.02
0.083333	0.02
0.076923	0.02
0.071429	0.02
0.066667	0.02
0.06	0.02
0.055	0.02
0.05	0.02
0.045	0.02
0.04	0.02
0.035	0.02
0.03	0.02
0.025	0.02
0.02	0.02
0.015	0.02
0.01	0.02
0.33333	0.03
0.25	0.03
0.2	0.03
0.16667	0.03
0.14286	0.03
0.125	0.03
0.11111	0.03
0.1	0.03
0.090909	0.03
0.083333	0.03
0.076923	0.03
0.071429	0.03
0.066667	0.03
0.06	0.03
0.055	0.03
0.05	0.03
0.045	0.03
0.04	0.03
0.035	0.03
0.03	0.03
0.025	0.03
0.02	0.03
0.015	0.03
0.01	0.03
0.25	0.04
0.2	0.04
0.16667	0.04
0.14286	0.04
0.125	0.04
0.11111	0.04
0.1	0.04
0.090909	0.04
0.083333	0.04
0.076923	0.04
0.071429	0.04
0.066667	0.04
0.06	0.04
0.055	0.04
0.05	0.04
0.045	0.04
0.04	0.04
0.035	0.04
0.03	0.04
0.025	0.04
0.02	0.04
0.015	0.04
0.01	0.04
0.2	0.05
0.16667	0.05
0.14286	0.05
0.125	0.05
0.11111	0.05
0.1	0.05
0.090909	0.05
0.083333	0.05
0.076923	0.05
0.071429	0.05
0.066667	0.05
0.06	0.05
0.055	0.05
0.05	0.05
0.045	0.05
0.04	0.05
0.035	0.05
0.03	0.05
0.025	0.05
0.02	0.05
0.015	0.05
0.01	0.05
0.16667	0.06
0.14286	0.06
0.125	0.06
0.11111	0.06
0.1	0.06
0.090909	0.06
0.083333	0.06
0.076923	0.06
0.071429	0.06
0.066667	0.06
0.06	0.06
0.055	0.06
0.05	0.06
0.045	0.06
0.04	0.06
0.035	0.06
0.03	0.06
0.025	0.06
0.02	0.06
0.015	0.06
0.01	0.06
0.14286	0.07
0.125	0.07
0.11111	0.07
0.1	0.07
0.090909	0.07
0.083333	0.07
0.076923	0.07
0.071429	0.07
0.066667	0.07
0.06	0.07
0.055	0.07
0.05	0.07
0.045	0.07
0.04	0.07
0.035	0.07
0.03	0.07
0.025	0.07
0.02	0.07
0.015	0.07
0.01	0.07
0.125	0.08
0.11111	0.08
0.1	0.08
0.090909	0.08
0.083333	0.08
0.076923	0.08
0.071429	0.08
0.066667	0.08
0.06	0.08
0.055	0.08
0.05	0.08
0.045	0.08
0.04	0.08
0.035	0.08
0.03	0.08
0.025	0.08
0.02	0.08
0.015	0.08
0.01	0.08
0.11111	0.09
0.1	0.09
0.090909	0.09
0.083333	0.09
0.076923	0.09
0.071429	0.09
0.066667	0.09
0.06	0.09
0.055	0.09
0.05	0.09
0.045	0.09
0.04	0.09
0.035	0.09
0.03	0.09
0.025	0.09
0.02	0.09
0.015	0.09
0.01	0.09
0.1	0.1
0.090909	0.1
0.083333	0.1
0.076923	0.1
0.071429	0.1
0.066667	0.1
0.06	0.1
0.055	0.1
0.05	0.1
0.045	0.1
0.04	0.1
0.035	0.1
0.03	0.1
0.025	0.1
0.02	0.1
0.015	0.1
0.01	0.1
0.090909	0.11
0.083333	0.11
0.076923	0.11
0.071429	0.11
0.066667	0.11
0.06	0.11
0.055	0.11
0.05	0.11
0.045	0.11
0.04	0.11
0.035	0.11
0.03	0.11
0.025	0.11
0.02	0.11
0.015	0.11
0.01	0.11
0.083333	0.12
0.076923	0.12
0.071429	0.12
0.066667	0.12
0.06	0.12
0.055	0.12
0.05	0.12
0.045	0.12
0.04	0.12
0.035	0.12
0.03	0.12
0.025	0.12
0.02	0.12
0.015	0.12
0.01	0.12
0.076923	0.13
0.071429	0.13
0.066667	0.13
0.06	0.13
0.055	0.13
0.05	0.13
0.045	0.13
0.04	0.13
0.035	0.13
0.03	0.13
0.025	0.13
0.02	0.13
0.015	0.13
0.01	0.13
0.071429	0.14
0.066667	0.14
0.06	0.14
0.055	0.14
0.05	0.14
0.045	0.14
0.04	0.14
0.035	0.14
0.03	0.14
0.025	0.14
0.02	0.14
0.015	0.14
0.01	0.14
0.066667	0.15
0.06	0.15
0.055	0.15
0.05	0.15
0.045	0.15
0.04	0.15
0.035	0.15
0.03	0.15
0.025	0.15
0.02	0.15
0.015	0.15
0.01	0.15
0.06	0.17
0.055	0.17
0.05	0.17
0.045	0.17
0.04	0.17
0.035	0.17
0.03	0.17
0.025	0.17
0.02	0.17
0.015	0.17
0.01	0.17
0.055	0.18
0.05	0.18
0.045	0.18
0.04	0.18
0.035	0.18
0.03	0.18
0.025	0.18
0.02	0.18
0.015	0.18
0.01	0.18
0.05	0.2
0.045	0.2
0.04	0.2
0.035	0.2
0.03	0.2
0.025	0.2
0.02	0.2
0.015	0.2
0.01	0.2
0.045	0.22
0.04	0.22
0.035	0.22
0.03	0.22
0.025	0.22
0.02	0.22
0.015	0.22
0.01	0.22
0.04	0.25
0.035	0.25
0.03	0.25
0.025	0.25
0.02	0.25
0.015	0.25
0.01	0.25
0.035	0.29
0.03	0.29
0.025	0.29
0.02	0.29
0.015	0.29
0.01	0.29
0.03	0.33
0.025	0.33
0.02	0.33
0.015	0.33
0.01	0.33
0.025	0.4
0.02	0.4
0.015	0.4
0.01	0.4
0.02	0.5
0.015	0.5
0.01	0.5
0.015	0.67
0.01	0.67
0.01	1
