# Supplementary material for: Collective colony growth is optimized by branching pattern formation in Pseudomonas aeruginosa
Source: Mol Syst Biol. 2021 Apr 26;17(4):e10089. doi: 10.15252/msb.202010089 (PMC8073002; doi:10.15252/msb.202010089)
Supplement: Supplementary file 3 — Source Data for Expanded View and Appendix [file MSB-17-e10089-s003.zip › Source Data for Expanded View and Appendix/Figure EV2/Branch measurement_auto_raw.xlsx]

## Sheet: Width
Folder	Image	Average	Individual measurements
20190918	4-0.55-1	4.00724	4.89525	4.60044	4.22579	4.36205	5.63164	3.26263	2.87465	3.76398	3.55371	3.25423	3.65523
20190918	8-0.55-1	4.38321	3.62286	3.66333	3.49557	3.07107	3.7564	2.92338	3.5887	4.93378	4.18824	4.1147	3.48805	4.83277	6.62897	4.16152	5.74863	5.15132	5.25316	3.78166	9.46736	4.20331	5.96687	4.27306	4.27203	6.99929	4.54458	3.49896	6.63425	4.97832	6.95703	3.86	4.86082	3.38219	6.65124	2.37815	5.06534	3.88783	4.06279	4.87711	3.86771	2.57582	2.98275	2.78846	3.6768	2.76777	3.86366	3.6878	2.57531
20190918	12-0.55-1	6.12412	6.44162	6.44929	4.07289	4.87102	5.58918	7.4537	3.14188	7.45482	4.52371	4.6249	3.95247	4.94184	5.62501	5.62928	9.17656	4.83714	5.72545	4.05806	5.44788	6.23874	5.64439	4.45396	4.34446	4.65611	5.63624	5.64539	9.11024	4.26162	7.93304	8.81531	8.5209	4.76615	4.2707	6.36485	4.46783	12.0679	13.8107	10.8933	6.75863	4.56108	7.94033	6.55375	4.35126	5.28053	4.1802	3.87546	9.72794
20190918	16-0.55-1	5.9681	8.33674	7.4077	2.57108	5.32484	5.42494	4.64305	5.79886	4.74596	5.15309	5.55039	5.54548	3.17816	5.54937	5.63678	6.23954	7.92333	5.75775	6.07156	6.64054	2.78065	6.34774	5.96696	10.6868	10.9415	10.5472	7.46401	8.92043	6.40851	2.23203	4.88931	3.67893	6.07728	11.302	11.0108	2.48895	5.88163	3.52117	5.23557	3.98183	3.89325	4.80003	4.10419
20190918	4-0.50-1	4.04209	6.36394	4.03376	4.81723	3.24393	4.71278	3.93073	3.22918	8.58448	3.33304	3.83714	3.53686	10.8569	3.23503	3.83102	4.1395	4.42307	4.22351	3.74357	3.44266	3.45057	4.04111	7.02378	2.85746	4.34351	6.63929	4.24422	4.24115	3.15126	3.44447	3.93671	2.94727	3.74915	3.05751	3.95059	3.94336	2.94029	3.83556	4.73622	3.6409	3.83389	4.33141	2.94156	3.94216	3.24686	4.04159	3.35195	3.04713
20190918	8-0.50-1	4.57923	4.61371	3.67419	5.0733	5.12666	3.64154	5.01307	6.64976	7.30464	6.63711	3.84983	7.9731	4.75086	8.25498	4.0715	5.44099	4.66192	6.22999	4.57217	6.24803	4.96815	4.96063	9.84806	5.75268	3.87179	3.86784	4.36707	5.26559	4.46476	5.66685	5.93842	5.64885	6.24053	2.95614	6.43577	4.34536	3.65298	5.13901	6.33721	6.04192	4.0519	3.54289	5.44354	4.14254	6.82942	6.61995	6.63035	8.41401
20190918	12-0.50-1	5.17977	5.786	4.77865	7.98557	4.64169	4.54834	4.14694	8.18245	5.1529	5.23882	4.96216	4.06628	5.94164	4.27098	3.95308	5.93898	4.24401	3.35797	7.42706	5.34467	3.66502	6.52861	3.84664	6.7267	5.343	5.35258	5.44881	3.85178	5.64171	2.35824	6.23541	5.64277	6.0357	4.14848	6.42993	4.44459	3.343	9.28654	6.03239	3.55829	8.60906	7.82145	4.93703	3.53133	6.92692	6.62482	3.93519	3.83101
20190918	16-0.50-1	5.62095	5.60998	6.29608	9.17991	4.8234	4.923	6.66342	5.92413	6.11639	8.16151	6.80313	7.57551	5.83379	7.32414	7.71415	9.65834	6.92363	4.04423	4.7523	5.05677	2.55271	3.76218	5.93978	9.00519	7.23519	5.0505	9.69602	5.53943	4.84719	8.12201	4.4466	5.53742	6.03604	5.04878	7.03109	7.14172	5.15552	3.55581	3.3605	6.35128	3.75868	4.25734	4.94939	5.74281	5.34497	7.04103	3.85038	4.16001
20190918	4-0.45-1	5.35027	4.66985	5.80529	5.81645	6.58919	10.6529	6.30202	5.24128	10.2791	7.49298	8.64554	6.69569	12.5997	7.21215	4.06168	8.98677	6.93538	6.13736	11.2089	7.51721	10.3493	7.03161	8.78985	5.74351	4.25389	6.9283	4.86203	3.96537	5.26141	5.26054	3.56049	6.15137	10.2993	3.36395	8.53594	4.46069	5.15493	7.83733	5.16236	4.25828	5.16444	3.8615	5.63949	9.01516	3.35437	3.56163	6.1537	3.35861
20190918	8-0.45-1	5.79272	8.47181	3.93398	3.73231	5.91876	5.32531	5.91721	6.01376	4.72774	7.30061	3.92871	8.40316	3.63621	6.01807	4.13359	4.33249	5.92411	8.59489	4.43461	7.21596	4.63264	5.92154	5.3268	6.21988	7.6134	5.73398	6.62663	3.74471	3.64075	6.0347	3.84228	5.44364	5.63531	4.44439	9.60815	6.62739	5.73849	5.54676	6.73044	5.72811	3.73603	3.94045	3.84407	5.64176	3.5497	7.62155	4.13911	6.63843
20190918	12-0.45-1	6.53817	11.6735	4.8447	5.2401	5.64868	9.37206	4.35964	4.56167	11.8767	9.66697	8.89394	4.15508	3.8693	4.54781	9.60607	7.83014	5.15419	5.05732	5.25553	13.2985	10.3799	5.84372	3.26572	9.78836	10.4802	6.24428	7.04081	4.44132	3.74956	4.65178	4.14271	6.6396	5.83867	5.63614	5.74323	5.93902	8.02587	5.34475	11.8693	7.03696	4.14798	6.7425	3.6547	5.14539	3.84545	7.34867	5.94351	6.54012
20190918	16-0.45-1	6.25227	5.01467	6.83929	7.48704	9.4931	6.89618	9.12038	9.20658	9.11309	3.45017	10.1554	10.7237	3.76433	4.05858	8.50067	14.3022	7.23454	13.9385	6.23508	6.43151	3.46727	5.05886	6.83375	12.6251	3.84542	4.15872	9.38574	7.91448	6.54414	6.63176	3.84394	5.63662	7.13434	5.34472	7.6201	4.14293	4.35129	12.6416	14.0073	6.25076	5.55098	9.60661	3.95088	7.8296	7.44118	3.34926	6.53744	7.73712
20190918	4-0.40-1	6.84014	9.60362	8.56607	11.5863	10.6528	5.74426	8.99046	13.6974	8.69947	8.93044	8.23332	7.14531	4.55958	9.812	8.72691	10.4906	6.6516	4.53587	5.32741	5.03499	6.72467	11.5632	6.6276	5.62548	4.43534	5.22863	4.4315	3.83688	6.72627	3.73206	10.4911	5.12422	7.51445	4.42287	8.30859	5.32286	4.33105	4.52779	3.82993	5.02925	8.80499	5.52436	6.31963	5.62168	11.2762	8.10983	4.52545	7.01952
20190918	8-0.40-1	7.12883	3.04462	12.8172	5.41376	10.6662	7.21242	13.4052	3.52555	6.3187	2.33049	6.81262	6.51646	8.10044	4.62066	11.3685	7.30989	10.5805	7.51187	9.49723	4.42217	8.60288	5.62239	5.11876	13.0393	7.90698	5.91879	9.00068	7.01584	4.72556	4.02113	8.10787	8.69936	9.89241	7.92341	6.53053	4.33307	5.1309	5.92757	7.72077	13.0685	7.1279	12.3777	3.83233	9.2131	5.53193	5.03472	7.92243	6.53114
20190918	12-0.40-1	7.36861	5.10956	6.8404	9.51596	9.56999	6.29748	6.87606	4.82514	6.20094	4.53771	8.09161	14.2925	5.43269	6.32999	14.313	2.74495	10.4469	10.5555	11.0657	5.72433	5.52426	6.42762	8.89943	9.49315	3.23293	5.65636	5.55058	13.0714	4.65127	11.694	12.9707	6.44472	7.54072	10.5146	5.64791	10.013	3.65489	8.34056	6.15152	4.55714	6.74696	5.5485	6.05478	4.84593	5.1563	6.05321	4.85365	6.54639
20190918	16-0.40-1	6.22201	2.6376	5.1062	3.73326	3.54047	2.65265	6.79212	10.3214	9.67016	11.5112	2.35135	6.78666	14.347	3.75242	3.44542	7.60735	6.12851	9.93008	8.18191	6.02236	6.31662	3.84497	3.24916	8.70476	8.01165	5.14081	3.7459	8.01416	5.64434	2.05508	8.30826	3.34693	5.04706	3.25008	13.4065	9.99538	5.93965	4.15492	4.15309	9.80227	6.53608	4.04948	5.15128	4.4424	5.23153	3.63221	13.431	2.63563
20190918	4-0.55-2	3.47711	4.18166	3.83891	4.13125	4.77324	5.73504	3.82343	3.47136	3.68688	2.80379	3.38311	3.20268	3.1733	3.27413	3.37264	3.0724	4.37745	3.18518	2.87518	3.37749	2.77453	3.76753	3.27775	2.66752	3.06721	2.85537	2.86428	2.86877
20190918	8-0.55-2	4.15005	3.82058	4.83492	4.43523	2.94539	2.75329	7.34688	5.02002	3.05073	2.9366	5.13084	4.83823	3.65446	2.65129	2.74879	5.13095	3.4411	5.73332	3.24702	3.15798	3.04728	4.74137	4.55443	4.44248	6.12964	2.44815	2.8485	3.85636	3.33975	7.21482	3.64549	3.34506	7.90923	3.75402	4.24689	3.14253	3.84896	5.64499	2.65031	4.35135	3.44986	10.6758	3.64921	3.43942	3.84472	3.15229	8.1293	2.35236
20190918	12-0.55-2	4.81114	3.45799	5.79989	3.16454	3.15369	6.37725	3.4601	5.63106	3.25848	6.22187	4.93562	3.35138	8.93021	3.25465	4.2565	4.44275	3.24858	6.23659	3.16126	7.51484	4.74654	3.95777	4.44413	4.04657	4.05534	3.54184	10.656	3.14736	6.23644	4.74731	4.24685	4.64804	4.15885	3.35211	5.15434	3.25914	9.41231	2.7575	9.51985	5.65691	4.27051	4.95607	4.25927	3.06802	4.56658	4.45767	6.75391	4.06112
20190918	16-0.55-2	4.18018	3.33163	7.09333	4.34833	4.06362	3.57061	5.22325	3.85413	3.65901	3.55628	4.06306	4.45031	3.56323	5.06678	3.67227	3.6728	3.77035	4.46094	4.25242	3.17932	6.25077	3.76613	3.67544	3.56515	4.6786	4.9744	4.26802	4.80752	2.30625	3.07446	3.60415	4.70978	4.40188	4.50407	5.88634	4.97727	2.18447
20190918	4-0.50-2	4.48122	3.74742	2.97222	4.6579	3.16843	2.77555	3.26735	11.5638	3.855	3.45407	3.5622	12.3855	8.83523	4.16286	4.16112	3.86421	4.95022	5.73008	5.72944	7.21715	4.34691	3.64425	4.15406	11.2733	4.74049	4.83304	4.14942	5.03536	4.34204	3.14276	5.14006	3.76233	3.65199	4.75925	9.99152	4.15509	6.23407	4.64674	4.55493	5.26512	4.55485	4.44935	5.34674	4.85773	4.74735	2.97308	4.85305	3.56406
20190918	8-0.50-2	4.9832	7.29447	4.74099	6.80184	6.02207	3.55233	3.44735	5.92928	7.29978	4.53811	5.14992	6.52683	3.05514	7.01736	4.35025	4.05707	5.34632	6.52419	5.4431	3.75656	3.9495	6.62881	3.65558	4.35411	7.42172	3.45169	4.75499	5.85222	3.15855	7.03786	4.15567	3.95006	5.243	7.0349	5.23913	3.76075	3.56211	6.93534	3.74143	4.84743	4.75138	3.85818	3.35251	6.83457	5.54474	5.8346	6.93718	3.2377
20190918	12-0.50-2	5.26887	3.33027	5.6952	7.26724	5.73803	5.75022	5.44186	14.955	6.43009	4.26793	3.26731	3.76217	10.6978	13.1428	4.06318	5.7513	6.03919	2.67221	7.24386	3.96639	3.9797	4.36957	4.1668	4.27851	2.6693	7.24253	6.35186	5.84853	7.92251	4.57548	3.57004	4.17872	3.65423	4.65624	2.95338	9.01873	3.85639	3.7608	4.65174	4.55036	4.26378	2.55795	7.83018	8.61949	6.24019	10.4864	4.66627	2.8636
20190918	16-0.50-2	6.05508	5.62654	4.55341	5.80828	3.55774	6.49405	5.43569	3.27781	7.34348	5.71894	7.28841	3.84834	8.34464	7.28657	3.94611	7.48246	6.89534	3.646	9.84023	10.4173	4.13469	10.8053	9.74526	6.81248	9.55057	12.8035	3.66703	4.06678	7.34476	3.671	8.03048	3.17181	9.01446	12.8076	3.96656	3.25665	10.4967	2.76095	12.6413	6.45073	4.35674	12.8441	3.56189	10.4884	3.85274	4.24956	9.51417	7.35044
20190918	4-0.45-2	5.29356	5.42458	2.26548	5.03975	4.15528	10.3554	4.25405	3.36223	2.76475	6.20122	3.65136	8.17012	3.93892	5.13426	8.06769	8.3547	7.00876	10.911	10.6173	5.6255	7.50228	5.23621	4.84022	3.43791	4.24162	4.33805	6.90755	4.04249	3.55225	3.05034	4.84856	5.03645	4.84495	5.05063	5.63343	6.13481	8.01864	6.04092	8.11633	6.73477	5.93101	9.5906	5.64206	4.04535	3.75001	4.33044	2.55294	4.13897
20190918	8-0.45-2	6.03268	6.21914	2.95606	5.72614	8.35665	7.39689	8.15769	4.73679	4.84255	3.75022	8.01839	14.05	5.65264	8.49147	6.33612	5.84385	3.56655	7.32417	3.65858	5.55733	3.26624	6.83029	11.7965	3.95158	7.13405	4.04383	6.92999	3.45167	7.81948	9.78703	5.62892	9.88373	5.74501	6.2364	11.1394	6.63288	6.33339	8.82918	3.6513	8.92369	7.54885	3.35544	5.25919	5.74749	5.86182	9.61097	5.85054	6.36019
20190918	12-0.45-2	6.01597	11.2993	4.35101	4.34663	7.42895	8.27362	11.1102	14.4363	3.05814	8.25284	7.67959	4.15551	5.54341	9.2761	5.25462	7.02547	5.04201	4.94718	4.16342	10.6181	4.63722	4.65433	10.6347	3.56389	6.14606	9.94909	5.03418	4.7392	3.64836	8.40632	4.94246	5.04265	12.0141	4.04832	6.32966	4.64967	4.44798	7.72052	4.44705	4.84622	5.34299	8.99672	5.73739	7.33099	5.45219	4.05187	6.44493	5.04383
20190918	16-0.45-2	5.11777	4.51236	2.04387	2.54634	4.01496	2.73779	5.24604	3.76591	4.16927	3.37115	6.32984	4.16761	5.92969	4.05904	5.07985	3.38996	9.65007	5.75644	9.07951	10.0306	6.6319	10.3114	4.27871	3.3921	9.00661	3.77971	4.30782	4.26308	6.18998	3.40183	7.24309	3.38083	6.55691	11.8188	6.06861	5.2943	12.028	5.14121	3.85642	5.05425	4.45208	5.74482	3.65349	3.85987	3.85583	3.25244	7.23805	5.25153
20190918	4-0.40-2	6.66181	2.53729	3.83239	7.10106	8.66697	12.8757	4.22806	6.31387	13.0681	10.7411	7.99582	8.69628	7.50441	4.02457	7.80444	6.2214	6.01573	6.21722	7.80989	4.82619	7.31286	5.42045	7.51338	7.91478	5.22623	13.1385	4.12804	12.946	3.62497	3.13057	6.01891	5.72578	5.91461	4.2209	8.2082	4.12486	5.62137	6.33869	10.1133	7.33578	9.518	8.22508	5.84065	9.21765	8.62395	4.44579	4.84158	5.94034
20190918	8-0.40-2	6.22727	10.4268	6.3972	3.34356	2.14954	11.4528	4.93144	7.36483	4.73192	8.24083	9.64564	9.06412	2.94302	5.13353	14.1079	6.11844	11.7523	7.59428	5.92209	4.23977	10.029	5.52823	5.34137	4.85229	5.25105	4.45115	4.55378	4.64999	11.9259	5.03457	9.29782	8.50509	5.7472	5.54513	4.14913	6.93157	5.54834	4.54326	6.73372	6.43018	7.33387	4.45495	6.53567	3.05808	5.14805	7.6353	8.12444	5.74452
20190918	12-0.40-2	6.75212	5.29578	6.54808	2.74121	11.2657	3.93063	6.59972	4.03742	6.19795	4.22999	6.13634	2.55621	6.22907	4.94602	5.24408	11.7624	4.9503	10.2288	4.35143	5.4373	5.63857	6.03969	6.02596	6.83075	8.31853	5.5416	9.099	4.55514	9.49062	9.09475	4.65099	8.32005	9.21051	10.5925	6.24469	4.74762	9.22028	9.5067	6.24022	6.54305	4.25474	2.15684	7.33471	6.33268	8.81887	8.8452	12.9848	13.6559
20190918	16-0.40-2	6.26234	4.73827	3.45251	6.90361	5.72005	2.64422	6.31253	4.93926	3.3511	7.68231	8.78838	4.55925	4.55542	4.94464	2.66929	2.46519	2.85946	4.35938	5.04765	6.13869	11.215	8.78543	3.85642	8.4947	8.39997	6.54427	9.98368	9.50051	7.04103	8.2176	8.00989	12.515	10.2818	3.65431	4.64891	6.63835	2.35488	8.61884	5.7422	6.33564	6.14778	5.15826	9.32944	6.06032	4.95448	10.3076	7.44834	6.84227
20190924	8-0.55-1_18.5h	5.59158	7.04838	6.38291	7.24414	6.08956	8.46664	7.48024	5.5286	7.87075	3.04766	4.53832	8.65129	4.14766	4.73107	3.2463	6.99624	5.72724	7.11648	9.27688	7.01761	2.85172	3.44942	2.85472	3.55707	5.1377	3.95519	5.33533	3.3482	7.2177	11.3452	3.14573	7.9194	5.93399	7.02698	6.33033	4.14985	4.94171	3.54603	9.88319	6.12719	8.40666	9.02097	3.04916	3.15732	6.34246	6.94916	7.63446	4.76417
20190924	16-0.55-1_24.5h	5.44253	4.21721	3.63593	7.25967	4.01711	5.33666	4.40738	5.69705	8.25435	6.57141	7.51486	4.62611	7.22605	3.35374	4.94385	11.2685	3.54015	7.68241	4.14832	4.64766	9.20304	11.6508	8.00988	4.5535	5.34929	5.35446	3.25284	4.56112	5.05665	3.66394	4.25967	5.24591	6.33609	4.66351	5.27282	3.77042	4.66108	6.15254	7.64029	3.56422	3.96969	4.95679	4.86256	5.96456	4.77131	3.55263	5.27116	2.98535
20190924	4-0.50-1_20.5h	4.79992	7.94739	4.34681	3.84134	3.65694	7.01935	5.80206	5.71458	4.44031	4.53654	5.71414	5.1242	6.11362	6.1078	6.79197	6.09676	3.93491	4.53954	5.71259	6.4138	5.32183	5.02786	4.72347	6.8068	5.32859	6.51455	7.40301	8.17525	6.70587	3.93604	5.2242	6.32612	3.4485	5.33059	7.71626	7.22907	5.73173	5.12838	4.34817	3.34407	4.3426	4.94142	5.33262	4.54209	3.14515	4.04177	3.54565	7.51919
20190924	8-0.50-1_18.5h	5.90089	7.10746	5.81597	12.7294	11.4115	4.82898	5.60707	8.19713	5.82541	7.00798	3.7481	5.42897	14.454	4.54494	7.78117	12.5322	4.74882	6.43388	3.84448	6.12507	5.13483	5.53208	5.73201	5.43426	4.64166	5.33298	5.2413	9.27251	6.12865	6.8293	6.33717	4.74028	5.64398	5.54338	12.3226	5.73315	6.62997	5.14472	8.41919	3.84845	8.90291	4.94169	4.04734	5.04422	4.24471	3.45005	5.44692	5.83694
20190924	16-0.50-1_22h	5.22266	8.62002	4.15038	6.47836	4.83549	9.16846	3.26087	8.91427	4.93041	3.44118	12.2792	3.54951	4.63615	4.74404	5.03338	5.326	4.2394	9.77004	4.94926	5.0553	3.46538	8.30124	4.15566	4.26012	5.84446	6.14825	5.24285	6.4368	4.26303	4.94808	5.64956	3.66634	3.85852	4.95962	4.25517	4.65281	4.06218	6.83052	6.05054	4.85495	8.80758	4.15399	5.36165	5.35443	5.55931	6.94014	3.66326	3.45601
20190924	4-0.45-1_20.5h	5.53724	4.72167	9.85177	12.2322	11.0235	2.76108	3.85329	5.0383	3.06501	8.2864	3.85369	5.04481	4.84371	7.38733	7.57999	6.0304	6.41913	7.87004	6.12927	7.11197	4.15016	5.43473	8.67516	5.13319	4.64629	5.64078	6.02727	6.40947	8.59605	4.63689	6.03506	6.43423	10.0519	6.9174	5.63806	5.93887	7.023	9.78186	4.7393	6.72327	5.33724	5.24025	4.83001	6.23133	5.24451	6.42936	10.2698	4.63997
20190924	8-0.45-1_18.5h	6.22198	2.05163	6.58852	6.50191	13.5698	6.50777	13.3891	5.2289	5.13049	5.94176	6.13379	5.1407	6.42786	5.64152	5.04309	6.9223	6.42067	11.2687	8.41352	5.24543	3.94669	4.84184	6.63782	6.33401	6.63208	3.53897	7.13564	5.83315	7.31482	6.12665	7.22532	5.46036	4.36075	7.74542	5.46174	4.7611	4.86296	6.84831	6.35915	7.74825	3.66793	7.74422	7.84227	8.44298	8.03987	8.83398	5.35975	7.61972
20190924	16-0.45-1_22h	5.40368	6.23115	4.60113	9.47245	4.01575	6.41597	10.0995	6.49887	9.54604	4.83333	4.91808	11.01	3.73943	5.43362	12.9477	6.02551	6.71832	6.22345	4.0488	7.31378	5.33469	4.73954	4.94161	9.29727	5.16506	8.70974	6.15997	5.55376	5.46223	4.27651	3.96797	9.79161	4.06451	5.26571	2.67889	4.87	4.83946	3.74544	6.13985	4.84226	10.3775	8.8076	9.69293	5.33578	4.54808	4.33932	12.9143	9.29517
20190924	4-0.40-1_18.5h	6.34641	10.3667	4.31224	7.36162	5.88966	12.3873	13.2996	6.28961	5.50003	10.2488	6.14147	7.81188	3.36415	5.53052	5.43672	6.42341	12.2127	7.32438	7.02444	6.02932	5.04406	7.70701	4.83809	4.84206	5.23535	10.1655	10.6638	8.21797	7.52148	6.82544	7.32263	4.44043	6.13256	5.34179	4.94258	4.43591	8.80291	4.23896	6.62496	6.63399	5.73727	5.83872	3.84356	4.84415	5.93551	5.73288	4.13801	4.94258
20190924	8-0.40-1_20.5h	7.04576	7.79995	5.30491	10.0062	9.28671	11.3434	6.8517	5.70713	9.49052	10.1558	7.76409	13.1296	5.41104	8.34433	6.30263	10.6248	7.70961	10.0508	5.6344	11.0041	5.92707	11.6819	8.08898	7.21014	12.8212	12.1589	8.78893	10.8548	7.32538	6.03108	4.54066	8.31231	4.14899	6.42175	7.82014	5.53789	6.03541	6.62541	13.0768	7.01702	13.6569	5.94473	5.64203	3.75212	5.73791	7.53221	9.30951	5.2449
20190924	16-0.40-1_24.5h	6.66901	4.19422	11.4132	3.50414	3.51112	9.62661	3.3379	6.48795	10.8266	5.2181	8.31217	3.63924	7.00174	13.2182	4.44853	3.64091	9.0447	5.25385	4.45389	7.71346	14.4783	5.45063	4.05826	9.19822	6.33654	8.23745	4.85237	12.7411	5.16215	7.44717	7.43406	7.84433	6.3597	4.46499	5.85636	12.0617	6.83783	5.7332	9.30152	7.42321	5.23641	8.01829	3.83998	8.61526	14.3035	6.93058	7.32073	8.01915
20190924	8-0.55-2_20.5h	4.98789	3.71544	4.38652	3.04927	4.48183	7.17707	6.65614	3.73742	4.93597	4.9152	3.73722	4.14468	3.54577	5.51177	3.64153	4.92271	5.70749	3.73181	4.22819	3.72894	6.102	4.33383	8.80483	3.83688	3.73961	4.23458	3.94655	5.52559	4.93985	3.9436	4.44287	3.84405	7.11441	4.54009	4.05116	4.04913	5.25173	4.93928	4.0451	4.53761	4.34265	7.31468	6.0405	3.95244	4.94386	4.85118	5.05609	10.4049
20190924	16-0.55-2_26h	5.24283	4.46934	7.38331	5.0061	8.11962	6.7282	3.63727	5.97329	7.38274	3.63212	5.91579	5.81754	8.24587	3.85015	6.11419	5.53534	3.05752	3.65627	4.84495	4.64077	4.84108	4.05252	8.19782	6.42744	3.94893	5.74004	5.43533	5.04224	5.74044	4.5497	4.84933	4.05106	4.05641	8.61091	3.56285	6.84089	6.33817	7.6369	4.85935	5.36453	3.56935	3.4768	5.6731	3.272	10.7925	8.62574	7.65355	9.7385
20190924	4-0.50-2_24.5h	4.76973	9.99308	6.72277	6.70143	4.04462	6.48923	9.82064	7.84104	5.99606	5.32567	5.03112	6.69476	5.8073	11.9071	4.13086	5.81788	8.36975	5.62657	5.43163	9.71796	7.00157	10.1948	3.84964	9.04225	8.11906	5.03901	4.54687	3.44445	5.04753	3.64738	6.23347	5.14559	3.94901	7.22081	4.04702	4.84593	5.12926	5.73704	7.02595	4.64694	3.65026	3.54273	4.84132	3.93909	3.13899	4.74215	4.24247	2.24059
20190924	8-0.50-2_18.5h	5.54023	8.74909	4.35344	7.76118	11.3354	8.43665	12.4263	7.00491	5.82443	4.44115	3.73934	9.15417	6.21546	6.21247	4.32935	8.17511	4.34011	6.21563	4.43146	4.0528	8.88757	5.03412	5.93401	4.64278	4.83582	5.93673	3.84925	3.64898	5.33801	3.53491	6.43138	6.73166	3.9394	5.93244	3.33769	8.20624	8.30714	5.24159	11.6486	5.53713	7.52548	5.63011	5.33468	7.32371	4.2385	10.6885	6.92431	7.81744
20190924	16-0.50-2_18.5h	5.56989	10.7499	12.9883	6.34053	7.83525	8.24811	4.73574	3.55649	7.37308	11.1488	3.15703	4.05443	8.57686	9.92218	4.04848	3.84545	6.43095	8.87008	4.15014	8.27904	10.8916	3.56149	4.85685	5.93683	3.25482	3.24654	4.25035	4.25875	8.51367	4.94425	3.44847	4.35534	4.84438	6.53347	7.72735	3.45211	3.54283	7.33393	4.54886	10.4828	8.51561	3.45231	9.70199	7.2325	3.25655	3.05545	5.04132	3.75151
20190924	4-0.45-2_20.5h	5.78897	10.5052	3.65022	7.9696	4.86117	7.10142	5.14065	9.02017	4.93594	5.13767	5.03977	5.4328	4.56207	6.21766	6.01385	10.6259	4.9528	13.3684	5.03542	6.04685	5.24723	5.54001	4.15599	8.87911	9.16309	7.90535	6.42821	7.02037	9.25965	10.5517	7.42222	6.71936	4.84446	4.64397	5.72915	8.11545	5.63403	4.83619	4.94024	5.83116	7.21365	4.33627	4.7397	5.2377	4.14265	5.12884	9.23559	5.87595
20190924	8-0.45-2_18.5h	6.27033	10.5544	9.21697	7.89588	4.93629	11.19	5.52111	8.97208	6.32049	4.83922	10.8111	9.94242	8.47964	4.33177	7.79113	7.41838	7.12597	5.33108	7.4206	4.53746	6.52749	7.02984	3.54906	9.09615	4.73521	4.54071	5.93807	5.4374	4.54484	12.5017	6.33547	4.53564	3.54363	6.63235	9.79734	10.6784	4.83185	7.42579	4.44197	7.62545	3.84081	6.92659	7.02915	3.74375	5.83404	4.9337	5.33543	7.7186
20190924	16-0.45-2_24.5h	5.87913	5.59148	6.17564	3.54554	6.0747	7.96789	8.06919	5.14292	3.9492	8.53894	9.11863	6.9072	7.18308	7.37588	10.3389	8.10647	6.24344	3.65372	7.52252	5.55967	4.96386	8.7878	7.92149	8.20043	7.95098	6.56852	9.51333	3.89113	4.27593	5.97609	7.2539	3.48667	8.92602	7.83711	7.95237	3.99355	7.15505	6.13866	4.55083	7.4373	3.35224	5.54261	7.43742	11.1743	3.74426	3.8571	6.04921	10.7808
20190924	4-0.40-2_22h	5.91419	11.9262	5.44972	9.32372	7.59199	6.22109	8.58675	6.53014	8.98441	7.80598	8.78518	5.43998	3.85165	6.63192	5.04485	4.84532	7.12456	6.82668	5.54914	8.89414	4.94773	5.04243	5.74068	4.34852	4.55373	8.51294	5.4465	4.04823	5.73509	8.30606	6.52379	8.41105	8.4068	6.03301	4.35456	9.34153	3.58903	4.77222	5.8642	4.28711	6.66852	8.7473	8.34229	9.82163	4.76606	4.47717	6.26172	5.17639
20190924	8-0.40-2_20.5h	7.0537	5.83537	7.87486	6.87107	7.53009	6.0972	7.06093	2.23718	4.03119	5.50505	5.11298	6.08716	8.68547	2.53818	5.42155	10.4719	5.12343	4.52846	6.99667	7.96424	7.38871	2.23942	3.04077	2.43991	11.4967	13.2232	7.89896	6.81226	12.3662	9.07467	12.4604	9.31	5.54122	5.24258	6.54439	6.1475	12.6275	3.35101	5.05475	6.13441	7.13993	12.2398	4.74716	6.63931	2.14708	12.7287	8.12032	9.30857
20190924	16-0.40-2_24.5h	7.77428	4.89305	6.62352	8.2025	3.92085	6.52354	6.14881	12.5954	8.24002	2.3526	12.2409	8.99815	5.51287	6.8902	4.73432	7.11009	7.10856	7.88994	4.24859	8.18149	8.76759	11.173	7.71047	9.37947	6.33024	9.28546	7.91075	13.6352	7.61997	8.21058	10.264	4.44374	6.61598	11.5437	10.0726	7.80703	7.11339	4.42899	5.0229	10.1687	3.532	8.59203	7.50469	9.28528	8.69748	3.53126	6.22096	2.73214
20170912	ca 5_agar 0.4_1	6.34421	9.48265	5.51764	10.5537	7.52624	5.35741	7.6285	9.4825	10.3547	13.8636	9.37627	4.65455	6.33468	6.24832	9.19886	9.8968	6.34126	5.33525	5.44236	4.35014	5.64932	10.1787	5.06469	9.2994	5.24148	7.53071	4.76228	3.26502	4.15286	8.32018	7.42437	6.44961	4.44726	6.44226	8.52727	8.02784	7.43811	5.84525	4.55031	7.33498	3.95246	5.94481	6.535	4.25842	6.15005	5.74333	5.54488	9.21719
20170912	ca 5_agar 0.4_2	6.15963	6.49009	9.2607	3.80182	3.53212	5.27552	4.75436	8.12028	5.54875	8.75888	10.3579	13.7334	6.33273	3.97148	8.44627	7.09693	8.63062	5.85869	5.74346	11.5911	11.509	5.57487	6.04523	8.20668	4.47243	5.36365	5.5476	7.62358	5.6462	7.23447	8.7028	4.2466	7.12136	5.94104	9.8823	5.64357	6.34021	4.66056	4.75009	11.146	6.04429	6.34597	4.84877	3.44448	6.23607	7.72238	5.93604	6.73641
20170912	ca 5_agar 0.5_1	4.26274	4.7732	4.58017	9.08996	4.93534	4.32888	9.35955	7.04355	4.65415	7.68248	5.13966	4.16727	3.74498	3.45688	6.33324	4.74243	5.03379	5.23225	6.02172	5.44744	3.45647	4.15069	3.2488	3.84655	4.26219	5.63793	5.15377	5.44606	4.36944	5.18234	4.16467	4.09287	2.29065	4.75745	4.96438	3.57334	3.36349	4.57876	8.34192	4.37807	3.66397	7.65406	3.28046	4.39089	3.76239	6.46639	3.56993	4.38114
20170912	ca 5_agar 0.5_2	4.02836	4.65599	4.10169	4.1952	4.09583	5.63053	4.67737	4.66904	7.51533	9.13202	3.67949	4.27471	4.8781	2.38462	2.89259	4.37462	3.47267	2.2909	2.57924	4.30684	3.18748	3.68629	3.90684	5.56887	6.17477	5.0753	3.87527	3.57581	4.37478	3.28941	4.08325	4.18487	3.67545	3.77763	3.28666	3.99844	3.41418	4.702	2.52852	3.28875	3.11769	4.57137	3.45448	4.16032	4.05903	3.56257	2.75883	3.16673
20170912	ca 10_agar 0.4_1	7.39311	7.60844	6.37963	5.51585	5.90138	5.41586	9.9018	7.31589	10.8399	9.80612	8.27967	8.38374	8.95116	12.7349	7.93092	14.6965	5.76857	5.36717	5.76301	12.7289	11.4996	11.2168	8.61165	7.33456	6.05546	5.45092	8.02985	6.04781	11.4509	5.26012	10.473	11.9372	6.05187	6.64938	4.25206	6.25258	9.31815	5.2558	11.7747	6.3467	6.84007	7.92777	6.74029	10.2015	6.35073	5.25259	8.03049	6.44442
20170912	ca 10_agar 0.4_2	7.974	5.14454	5.14628	6.19363	8.3782	5.95517	7.6957	9.05274	11.3937	6.53607	6.14105	9.41586	14.2665	6.39347	6.44948	9.50162	5.202	4.87405	8.95922	10.4675	5.68284	11.5519	9.81947	10.4006	7.45568	4.08493	5.27643	5.76798	9.40189	6.2676	10.9851	14.5412	8.244	8.55134	6.1593	4.46417	7.75276	10.1231	8.0516	4.96328	7.75383	8.84808	5.66731	5.07779	9.23859	4.66777	6.25136	8.93119
20170912	ca 10_agar 0.5_1	5.4398	6.61767	3.91046	3.34642	3.39318	4.62398	4.56929	5.04599	4.25412	7.07896	7.1659	10.3142	3.66432	4.55967	7.26446	4.45835	4.77573	3.97672	4.67051	6.45798	4.9709	4.08742	4.18328	4.08472	5.07243	10.6807	5.26486	5.17659	5.76042	4.28205	4.47272	4.77652	5.07498	4.18354	4.57599	4.38438	5.86719	6.35622	6.36089	5.85772	6.16808	4.7449	7.33636	4.06046	9.9853	6.15348	5.04933	5.25454
20170912	ca 10_agar 0.5_2	4.90432	4.25432	4.35026	4.18484	6.28828	5.62409	5.43727	4.30288	7.26821	5.8253	4.72721	3.8691	5.44013	3.981	3.46218	5.00756	4.42808	4.19881	4.59134	9.56672	3.81976	4.3097	7.04949	4.10298	4.8369	4.62164	4.07067	8.07093	4.56426	4.37886	5.47605	6.64835	3.4824	3.96953	3.77718	3.56852	4.16914	4.67116	6.05986	6.65768	4.56723	4.87064	3.78159	4.66328	7.3443	6.75484	3.47197	4.36928
20170929	agar 0.40 cas 5	6.39549	13.9883	7.18298	12.7134	5.71404	4.72807	7.0922	5.51857	7.08495	7.31366	8.57313	6.22563	4.7278	5.13731	7.60634	6.51987	8.38314	6.41578	5.23181	7.20966	6.0285	4.83063	4.7302	9.58588	10.5612	9.97716	5.5363	4.94007	3.93927	7.22099	6.22034	7.41753	7.41231	7.90358	7.41447	5.82709	5.02878	4.8307	8.30911	9.20287	12.1497	5.52968	4.13209	5.62996	5.03481	4.43064	6.02265	6.82328
20170929	agar 0.40 cas 10	7.56007	10.4764	12.8943	9.39124	13.1506	4.8485	7.00794	9.42137	7.97657	8.65136	8.27203	6.51862	10.4508	4.06725	7.92762	9.00134	8.22601	8.0224	8.31599	9.68332	9.97588	5.1628	6.83841	4.66301	7.63578	13.106	11.6535	8.42323	10.8757	5.75785	7.14399	11.364	5.35643	7.24007	5.26493	6.75524	5.76584	6.05643	11.7869	5.657	9.61663	7.15721	5.66442	11.096	10.611	4.36168	8.24517	6.85329
20170929	agar 0.40 cas 15	5.91342	9.90601	11.008	9.90703	8.66017	8.68374	4.81661	9.41834	3.39094	13.0028	7.90964	5.72903	2.76886	9.7305	8.54124	5.17468	9.2968	3.30957	5.87932	6.87944	8.651	7.75748	2.79294	10.8439	12.6267	8.24146	2.38554	9.32699	9.41542	5.87011	7.65374	3.28062	6.47666	6.68204	2.994	5.06881	9.83508	11.7871	5.17106	6.86569	5.87875	9.43646	3.39234	8.7501	5.57694	4.98701	2.69066	4.87835
20170929	agar 0.45 cas 5	5.34767	3.01183	4.63373	3.76683	3.30222	3.38313	6.72819	9.58958	4.96275	5.49417	8.93225	4.25652	5.6467	4.88265	3.56983	8.88509	7.02912	6.44812	3.9629	5.96426	4.55159	4.05957	4.47551	6.15298	5.46921	5.55966	6.93844	5.05489	4.85395	5.24493	4.37649	4.37112	4.85373	8.11529	6.06282	5.55403	9.78437	7.14829	5.07709	5.84901	3.77004	4.16453	8.21998	4.16474	6.94427	4.5625	5.84005	3.96782
20170929	agar 0.45 cas 10	5.83005	9.19326	5.23501	6.20311	4.15359	6.44378	5.46101	7.10822	6.80905	6.62372	6.04315	3.7632	5.74212	6.45108	3.97008	5.86456	3.97461	6.54569	5.85567	3.47628	5.16531	4.46628	7.15357	6.25692	7.24357	8.51189	7.15075	7.15718	4.06744	8.7271	4.2637	6.65885	5.05913	3.55968	5.36295	4.46936	9.21374	8.82093	9.41042	4.6719	5.55911	7.83605	9.53315	4.26512	6.85476	3.8599	4.35916	5.15726
20170929	agar 0.45 cas 15	5.27913	7.11177	7.45648	2.31617	4.64039	6.1494	4.68427	6.47961	5.8147	11.9915	5.52452	10.5439	5.9682	6.2841	6.53924	10.4725	2.53659	5.23171	6.55788	4.43665	6.2687	7.26055	7.00873	6.54842	4.17499	9.13543	6.01837	6.7389	5.2413	4.04291	7.20408	10.3742	10.2133	4.37655	5.42025	8.88395	6.12942	4.04204	5.32271	3.64266	3.20568	8.84389	6.95193	3.23541	4.58333	6.09067	4.26394	4.82075
20170929	agar 0.50 cas 10	5.31675	5.09177	5.74386	6.21553	5.23424	3.15306	4.65681	3.0781	6.75201	5.95621	6.13048	6.342	3.04565	5.48331	3.70495	7.2153	10.9538	6.23975	4.88085	4.36033	3.48634	9.43187	4.45843	4.02243	6.65438	4.08374	5.66191	4.5057	5.10943	6.4143	5.66364	9.60627	5.24555	5.3675	7.25032	4.0993	4.86587	4.18148	4.6917	8.04806	4.8754	5.47972	9.70163	4.17725	8.72856	6.47465	9.86695	4.20936
20170929	agar 0.50 cas 15	5.20343	4.26784	5.84763	3.07774	5.48634	4.54617	7.0932	5.60176	3.95762	7.66115	3.13886	8.21042	5.64095	3.14616	6.71689	4.39089	10.3633	4.96609	4.8354	3.43933	6.79338	3.04616	4.39959	3.72869	3.12055	10.3723	7.36577	5.21019	4.75672	4.48973	5.15406	6.20246	4.63523	3.46661	10.7713	3.15393	5.58248	7.39607	4.88026	5.37729	4.56865	6.02312	5.93446	4.96716	7.47604	9.42846	5.10282	3.15836
20170929	agar 0.55 cas 5	4.79261	5.47318	5.61959	6.17436	5.37065	4.71874	5.6607	5.48664	4.41469	3.91476	3.76397	3.37234	3.5417
20170929	agar 0.55 cas 10	5.03922	3.38889	4.77448	3.49308	4.32933	4.98767	4.97245	5.10965	6.12837	4.38622	7.50342	5.06412	8.90127	4.44392	6.61054	4.29593	5.75162	6.00296	7.14213	4.38232	4.65552	4.76436	5.37558	4.46579	5.79042	5.32982	3.52836	4.37324	4.96724	5.18057	5.97264	4.34475	8.78067	7.0524	4.80767	2.9306	4.35188	5.6955	5.66506	6.30478	3.89219	6.34815	7.51554	3.20515	4.61913	3.9894	5.49563	6.63237
20170929	agar 0.55 cas 15	4.49425	5.69877	7.01466	4.95043	3.66	5.97802	3.98776	4.77463	5.24407	5.32175	4.61891	3.15844	2.60953	6.25523	4.29022	4.95061	5.24162	5.24601	5.0036	9.38164	4.24733	4.82539	4.82935	4.91228	6.32935	4.78708	3.62289	4.84098	3.90887	4.44177	2.79947	3.86617	3.71592	3.921	2.49912	3.67094	2.08679	2.04937	2.04143
20171002	agar 0.40 cas 5	5.15903	4.60166	4.79303	4.40347	4.22857	9.25005	3.63787	3.93883	5.80357	5.11442	9.16084	2.74033	6.6037	3.83627	4.63358	5.71675	7.38077	6.3114	5.32491	9.04476	5.71662	4.1308	2.84575	5.03362	3.74017	6.22135	4.73081	7.51131	4.03762	4.83567	7.40188	7.20833	3.54481	2.34609	2.54396	3.94404	4.24062	2.54066	6.32343	4.74682	5.14341	5.64059	8.81498	5.74288	7.53076	6.24273	5.24235	4.64825
20171002	agar 0.40 cas 10	6.90698	9.14049	7.55669	7.27732	8.3079	7.89977	7.90048	6.4355	7.71154	8.57904	5.44977	5.85679	11.9839	13.1755	9.88694	8.61525	6.46027	7.53662	5.87451	5.97847	7.06363	6.16926	6.07022	8.16044	9.23168	6.76727	13.3164	5.87341	4.57947	6.96606	12.1416	6.4714	10.4066	12.3451	10.024	3.57397	5.86646	4.86825	12.5716	7.75327	6.15458	8.93118	14.5116	8.6427	5.55562	6.05849	7.75682	3.6685
20171002	agar 0.40 cas 15	5.77714	10.6693	9.73807	7.11697	5.67347	7.38961	7.86005	7.18944	9.62846	7.90894	8.1168	8.4888	8.02182	10.9794	7.92406	10.4267	8.22607	7.64455	10.2744	6.8649	6.15251	4.16905	9.80339	3.97882	6.6798	3.60465	3.0887	7.46144	2.87736	11.9727	3.78892	7.67969	3.10258	8.77263	7.98321	4.1872	6.06641	3.98581	3.78784	6.59162	3.28586	2.90768	4.2848	5.28225	2.68894	5.30502	9.93834	3.99054
20171002	agar 0.45 cas 5	5.22906	7.28082	3.63242	3.60615	4.76087	4.01016	5.70676	8.74373	7.94309	5.15839	5.53153	4.91524	5.70715	5.5801	7.61673	8.4219	5.06532	4.65894	7.05204	6.64522	5.67272	6.25452	8.01263	3.87688	5.84964	7.90031	5.15176	4.76296	6.05506	6.04472	5.55196	4.85766	9.56868	8.01126	6.95147	6.84227	5.34462	3.56881	4.07211	5.75573	9.78944	3.47404	4.46488	5.56319	3.76223	4.26166	6.6475	4.45572
20171002	agar 0.45 cas 10	5.94605	3.65522	5.76941	7.22728	4.40162	5.12802	4.63717	5.96463	4.69641	4.21588	10.4447	12.7199	5.62715	8.47221	5.50541	4.77415	5.16234	6.32248	4.72871	11.8031	4.41654	3.48147	5.57153	5.04014	4.60792	5.48628	5.41827	4.85131	8.09531	5.18243	13.012	5.63951	4.28979	3.63806	5.77048	5.59282	4.88499	7.75967	5.3385	5.56387	12.4491	5.87989	5.4716	11.9917	5.59701	5.97511	4.08896	6.28399
20171002	agar 0.45 cas 15	6.31037	7.02142	3.75359	5.474	3.96356	4.36872	5.14786	13.7251	4.08565	5.47597	6.74291	4.3726	7.22883	4.96938	5.56272	6.9605	3.67268	6.04332	4.48519	5.87763	9.02385	7.25628	5.28419	6.97243	5.2791	5.57526	10.0103	3.88177	7.83744	5.46337	6.9644	6.94867	6.26693	4.0652	5.9666	4.17438	4.67348	6.15902	7.84909	5.67702	11.7628	9.71247	4.07043	4.77923	6.76958	11.4955	4.37434	7.85571
20171002	agar 0.50 cas 5	3.98758	4.24391	5.4806	3.64344	5.19445	3.93884	4.43635	3.95116	5.04705	4.03839	4.6377	4.83603	4.73692	3.66028	3.64769	3.84589	4.74536	4.24141	2.25826	2.76166	3.26339	4.95827	3.84111	4.35319	4.0457	2.86577	2.65618	4.24742	4.54983	3.44682	3.46629	2.57549
20171002	agar 0.50 cas 10	5.30696	4.86602	2.82449	3.8524	3.64314	3.73512	3.56973	3.42835	4.48782	4.93309	4.4155	4.2586	6.04396	6.56801	2.95096	5.18193	5.96632	5.3764	5.67082	4.29483	10.9051	3.35631	8.91984	6.30048	7.8196	4.28383	5.04772	4.59936	5.24523	3.72589	7.11543	6.87014	4.18816	7.15574	6.68827	3.68555	4.88746	5.56784	5.70325	6.47446	3.88111	5.39433	4.6781	9.93131	3.97649	10.5157	3.36125	5.56418
20171002	agar 0.50 cas 15	5.60899	3.95958	3.50891	8.11337	4.70554	4.38509	7.7131	13.2096	6.44199	7.58119	4.97592	8.91266	3.86762	9.8277	6.21133	9.29496	4.78438	4.92015	3.85266	3.95802	4.16369	6.91268	3.69963	4.91752	4.52989	5.71745	7.61154	3.22571	4.24646	4.25657	4.68508	5.0909	4.72304	4.49966	3.51023	5.61766	5.89298	5.1733	6.19062	6.81632	3.37799	4.83346	4.82678	4.63978	6.21286	5.81097	4.97792	3.69543
20171002	agar 0.55 cas 5	3.98926	4.54351	3.3747	4.49054	3.74693	3.39304	4.83551	4.25562	5.1646	4.6541	4.82005	4.90074	4.72881	4.93502	4.35922	3.31077	2.94509	4.91837	4.7242	5.45262	4.79156	3.82629	2.91502	4.0833	3.5394	2.1428	4.1201	4.86504	7.02249	3.82066	3.60854	2.45955	3.4354	3.27225	2.24804	3.7511	3.97831	3.4356	3.10325	2.87373	2.72447
20171002	agar 0.55 cas 10	4.97513	7.64841	3.70462	3.61908	3.60924	4.25428	5.2575	3.7806	4.17646	5.45151	3.72803	4.59977	6.10326	4.31683	4.79608	7.61824	5.08621	3.84869	4.94612	8.50943	4.68019	4.75613	5.20403	5.08158	4.03189	7.2555	8.58588	4.94965	5.04242	6.16881	4.00214	4.77191	6.49851	3.8403	5.31908	6.51983	5.93768	6.79678	3.19371	3.04587	7.72309	3.36232	5.37191	5.38807	4.85101	3.66787	2.68149	3.32363
20171002	agar 0.55 cas 15	4.59395	4.3498	6.45331	4.57506	4.08725	4.21874	8.70123	4.18128	4.61791	5.5078	4.27974	5.1838	4.3534	4.54155	5.76759	4.91574	4.37055	4.57918	6.38817	4.70835	4.53684	5.20527	3.96277	5.35538	4.97155	5.67878	3.38116	5.24131	4.50606	4.32917	4.84993	4.58601	2.13727	4.63915	3.23207	3.73803	6.20113	4.69617	4.21213	4.42572	2.09578	6.20405	4.25103	3.48614	3.13916	3.48539	2.99381
[truncated: 81 more columns]

## Sheet: Density
Folder	Image	Average	Individual measurements
20190918	4-0.55-1	0.0530582	0.095493	0.0525748	0.0604542	0.0461455	0.0223883
20190918	8-0.55-1	0.0777862	0.190986	0.10515	0.072545	0.0646037	0.097016	0.0626393	0.0647634	0.00948157
20190918	12-0.55-1	0.0654322	0.127324	0.10515	0.0846359	0.0738328	0.0597021	0.0563754	0.0593664	0.0189631	0.00845376
20190918	16-0.55-1	0.0703362	0.0820904	0.112557	0.0796936	0.0616838	0.0431259	0.0546205	0.0315095
20190918	4-0.50-1	0.0815786	0.063662	0.10515	0.0846359	0.0830619	0.0820904	0.0751672	0.0593664	0.0521486
20190918	8-0.50-1	0.10753	0.164181	0.144716	0.102463	0.105744	0.100627	0.0971031	0.0945284	0.0833084
20190918	12-0.50-1	0.10416	0.128196	0.124225	0.132525	0.105059	0.0870229	0.0914121	0.0847131	0.0486031
20190918	16-0.50-1	0.0934003	0.0239957	0.103981	0.0752968	0.09274	0.0970491	0.0941717	0.0971628	0.0813766
20190918	4-0.45-1	0.110988	0	0.118836	0.0968101	0.101171	0.124777	0.111829	0.112504	0.0994603
20190918	8-0.45-1	0.103791	0.0305827	0.0888959	0.113799	0.102839	0.109629	0.101625
20190918	12-0.45-1	0.0871851	0.0321591	0.0455392	0.0881197	0.100627	0.0971031	0.0945284	0.0971931	0.0868809
20190918	16-0.45-1	0.0974205	0.0700997	0.0967267	0.0830619	0.097016	0.100223	0.107939	0.0995565	0.0676301
20190918	4-0.40-1	0.0605336	0	0.0483634	0.0276873	0.0597021	0.0751672	0.0917481	0.0948157
20190918	8-0.40-1	0.0762524	0.0155196	0.0323593	0.0943602	0.102038	0.103693
20190918	12-0.40-1	0.070399	0.0742723	0.0752968	0.0505855	0.0693208	0.064743	0.092049	0.0949394
20190918	16-0.40-1	0.0860999	0.110423	0.0815539	0.0808144	0.0870229	0.0914121	0.0896963	0.066277
20190918	4-0.55-2	0.066326	0.042732	0.0828169	0.0815539	0.072733	0.0602466	0.0342795	0.00996625
20190918	8-0.55-2	0.0947075	0.0770231	0.116012	0.106565	0.108637	0.0906061	0.083259	0.0631662	0.0172822
20190918	12-0.55-2	0.0812878	0	0.103981	0.0860534	0.09274	0.083185	0.0706288	0.0511383	0.0271255
20190918	16-0.55-2	0.0802152	0.0959827	0.118836	0.0860534	0.0674473	0.0485246	0.0176572
20190918	4-0.50-2	0.105141	0.118836	0.118323	0.109602	0.117845	0.105943	0.102277	0.0768557	0.0445634
20190918	8-0.50-2	0.10811	0.116252	0.131916	0.116493	0.0999108	0.0971787	0.0950521	0.081681
20190918	12-0.50-2	0.0883885	0.122674	0.0604542	0.092291	0.111942	0.0939589	0.0863512	0.0853341	0.0591763
20190918	16-0.50-2	0.0853398	0	0.118836	0.0860534	0.0674473	0.0762529	0.0765145	0.0869351	0.058772
20190918	4-0.45-2	0.107233	0.128902	0.0678138	0.100877	0.129437	0.116563	0.121473	0.103693
20190918	8-0.45-2	0.104973	0	0.101942	0.105059	0.100411	0.102839	0.114612	0.11488
20190918	12-0.45-2	0.106079	0.0891268	0.0752968	0.118033	0.117845	0.111829	0.10739	0.0949394
20190918	16-0.45-2	0.102665	0.115535	0.116012	0.106565	0.100877	0.110022	0.0999108	0.0826019	0.0432055
20190918	4-0.40-2	0.0721975	0.0713597	0.0565701	0.0468585	0.0856988	0.0996625	0.106043
20190918	8-0.40-2	0.112184	0.107567	0.101171	0.124777	0.1236	0.10739	0.103981	0.0850756
20190918	12-0.40-2	0.0906626	0.0742723	0.0860534	0.09274	0.083185	0.0941717	0.0971628	0.0949394
20190918	16-0.40-2	0.103359	0.132525	0.121222	0.100411	0.0971253	0.0946794	0.0839509
20190924	8-0.55-1_18.5h	0.0949261	0.0966197	0.112137	0.105059	0.0870229	0.0856988	0.0847131	0.0839509
20190924	16-0.55-1_24.5h	0.0873862	0.143974	0.103981	0.0860534	0.101171	0.0901171	0.0765145	0.0664798	0.0316465
20190924	4-0.50-1_20.5h	0.118367	0.112557	0.148002	0.114556	0.115002	0.109241	0.105032	0.0833084
20190924	8-0.50-1_18.5h	0.0912588	0.0577673	0.0773414	0.0871892	0.100877	0.0906061	0.0943602	0.0971787	0.0907315
20190924	16-0.50-1_22h	0.0983305	0	0.118836	0.107567	0.109602	0.103981	0.0941717	0.0818213	0.0723348	0.0688707
20190924	4-0.45-1_20.5h	0.11126	0.124225	0.101942	0.129303	0.107105	0.108552	0.114612	0.106043	0.0714375
20190924	8-0.45-1_18.5h	0.0914672	0.0846359	0.0830619	0.0820904	0.100223	0.0971451	0.0948157	0.105672
20190924	16-0.45-1_22h	0.0944753	0.10515	0.0967267	0.10152	0.104479	0.0939589	0.113336	0.109038	0.0422688	0.0343214
20190924	4-0.40-1_18.5h	0.10022	0.0552113	0.0815539	0.0808144	0.107105	0.131405	0.119595
20190924	8-0.40-1_20.5h	0.0991912	0.0966197	0.0917481	0.0888959	0.100411	0.102839	0.109629	0.101625	0.0714375
20190924	16-0.40-1_24.5h	0.0834138	0.0876246	0.0967267	0.0738328	0.0746277	0.087695	0.0917481	0.0758526	0.0422688
20190924	8-0.55-2_20.5h	0.0817165	0.143974	0.13369	0.0968101	0.0843091	0.0762529	0.064743	0.0664798	0.0497302	0.0283585
20190924	16-0.55-2_26h	0.0826636	0.0820904	0.112557	0.102463	0.0793077	0.0718764	0.0667584	0.0630189	0.037026
20190924	4-0.50-2_24.5h	0.108911	0.0876246	0.120908	0.10152	0.119404	0.119015	0.102542	0.0900749	0.0295882
20190924	8-0.50-2_18.5h	0.0898319	0.0321591	0.0796936	0.105744	0.0934394	0.0788963	0.0840252	0.0971931	0.0910181
20190924	16-0.50-2_18.5h	0.0901715	0	0.0803979	0.0796936	0.105744	0.107815	0.0849652	0.0892768	0.0833084	0.0661949
20190924	4-0.45-2_20.5h	0.107349	0	0.0742723	0.12908	0.109602	0.117845	0.105943	0.117618
20190924	8-0.45-2_18.5h	0.0849974	0.0414085	0.040777	0.0969773	0.100411	0.0971253	0.0896963	0.110462
20190924	16-0.45-2_24.5h	0.0935369	0.0891268	0.0968101	0.0843091	0.0901171	0.0941717	0.102277	0.0768557
20190924	4-0.40-2_22h	0.115246	0.0860534	0.118033	0.117845	0.117715	0.10739	0.103981
20190924	8-0.40-2_20.5h	0.10095	0.0876246	0.132999	0.092291	0.0820904	0.100223	0.0971451	0.0900749
20190924	16-0.40-2_24.5h	0.0761235	0.112557	0.0910784	0.0704957	0.0718764	0.0788963	0.0682705	0.0462824
20170912	ca 5_agar 0.4_1	0.0971299	0.0297089	0.0430267	0.09274	0.124777	0.117715	0.10739	0.117544
20170912	ca 5_agar 0.4_2	0.107823	0.13369	0.0968101	0.101171	0.110913	0.117715	0.112504	0.108502
20170912	ca 5_agar 0.5_1	0.104626	0.119978	0.0891268	0.118323	0.101171	0.110913	0.105943	0.102277	0.0542511
20170912	ca 5_agar 0.5_2	0.105651	0.164181	0.128637	0.113848	0.114556	0.0862517	0.0849652	0.0577673
20170912	ca 10_agar 0.4_1	0.0890759	0.0891268	0.0860534	0.0843091	0.0762529	0.111829	0.0869351	0.0994603
20170912	ca 10_agar 0.4_2	0.0914804	0.103981	0.0860534	0.101171	0.083185	0.100057	0.0869351	0.0813766
20170912	ca 10_agar 0.5_1	0.100869	0.149562	0.110423	0.122331	0.105059	0.0870229	0.0856988	0.0946794	0.0839509
20170912	ca 10_agar 0.5_2	0.10086	0.122674	0.120908	0.110749	0.111942	0.0939589	0.0917481	0.0758526	0.0634032
20170929	agar 0.40 cas 5	0.0999759	0.0871892	0.100877	0.0970779	0.0999108	0.102038	0.0950521
20170929	agar 0.40 cas 10	0.0878933	0.0828169	0.0917481	0.0969773	0.0803288	0.0856988	0.0847131	0.0795324
20170929	agar 0.40 cas 15	0.0828948	0.0803979	0.102463	0.0881197	0.0718764	0.0728273	0.0787737	0.0833084	0.0579206
20170929	agar 0.45 cas 5	0.116677	0.154046	0.128902	0.135628	0.116397	0.116493	0.105461	0.0971787	0.086411
20170929	agar 0.45 cas 10	0.109609	0.0891268	0.118323	0.118033	0.103981	0.105943	0.10739	0.103981	0.10128
20170929	agar 0.45 cas 15	0.098253	0.0479913	0.118836	0.0968101	0.09274	0.0693208	0.0941717	0.10739	0.108502	0.0729219
20170929	agar 0.50 cas 10	0.0908612	0.149562	0.0966197	0.0815539	0.0888959	0.0870229	0.0914121	0.0996625	0.0839509
20170929	agar 0.50 cas 15	0.101165	0.0479913	0.103981	0.107567	0.101171	0.0970491	0.100057	0.0971628	0.0768557
20170929	agar 0.55 cas 5	0.0740394	0.031831	0.0876246	0.0604542	0.0553746
20170929	agar 0.55 cas 10	0.0727663	0.159155	0.10515	0.0846359	0.0738328	0.0671649	0.0626393	0.0431756	0.0284447
20170929	agar 0.55 cas 15	0.0665937	0.136817	0.112557	0.0796936	0.0528718	0.0575011	0.0303447	0.00525158
20171002	agar 0.40 cas 5	0.108559	0	0.10515	0.108818	0.119978	0.126867	0.106487	0.102542	0.0900749	0.0591763
20171002	agar 0.40 cas 10	0.0886277	0	0.0828169	0.0917481	0.0808144	0.0803288	0.0914121	0.104646	0.119299
20171002	agar 0.40 cas 15	0.0878183	0.0577673	0.0902316	0.0678138	0.0698381	0.0970779	0.0999108	0.102038	0.0820904
20171002	agar 0.45 cas 5	0.109369	0.13479	0.116012	0.116252	0.100877	0.110022	0.111012	0.102038	0.0907315
20171002	agar 0.45 cas 10	0.0961142	0.140199	0.108818	0.110749	0.0895532	0.087695	0.0971451	0.0900749	0.0887645	0.0610159
20171002	agar 0.45 cas 15	0.0922487	0.10683	0.0690141	0.112137	0.0969773	0.093717	0.0914121	0.0896963	0.0927878	0.0595312
20171002	agar 0.50 cas 5	0.0763449	0.127324	0.0876246	0.0967267	0.0738328	0.0671649	0.0563754	0.0323817
20171002	agar 0.50 cas 10	0.0835913	0.16797	0.103981	0.0860534	0.0758782	0.083185	0.0706288	0.0818213	0.0723348
20171002	agar 0.50 cas 15	0.0837659	0.149562	0.0828169	0.0917481	0.105059	0.0870229	0.0742723	0.0747469	0.0706955	0.0198437
20171002	agar 0.55 cas 5	0.0803369	0.10683	0.0966197	0.0917481	0.072733	0.0602466	0.0399928
20171002	agar 0.55 cas 10	0.067166	0.119978	0.103981	0.0752968	0.0674473	0.0623887	0.0529716	0.0409106	0.0180837
20171002	agar 0.55 cas 15	0.0617899	0.119978	0.0891268	0.0860534	0.0674473	0.0554567	0.0470858	0.0255692	0.00904185

## Sheet: Number
Folder	Image	Individual measurements
20190918	4-0.55-1	3	4	5	4	3
20190918	8-0.55-1	6	6	6	7	13	10	11	2
20190918	12-0.55-1	4	6	7	8	8	9	11	4	2
20190918	16-0.55-1	3	7	7	7	6	9	6
20190918	4-0.50-1	2	5	9	9	10	12	11	11
20190918	8-0.50-1	6	8	10	12	14	17	18	18	10
20190918	12-0.50-1	4	8	9	13	14	14	16	12	10
20190918	16-0.50-1	0	7	7	11	14	16	19	18
20190918	4-0.45-1	3	8	9	13	18	19	23	21
20190918	8-0.45-1	2	11	16	18	22	24
20190918	12-0.45-1	3	7	10	15	17	17	22
20190918	16-0.45-1	0	5	9	12	13	16	21	21
20190918	4-0.40-1	6	4	8	13	16	21	16
20190918	8-0.40-1	5	4	14	19	23
20190918	12-0.40-1	4	7	8	10	14	19	22
20190918	16-0.40-1	4	8	10	14	15	19	17
20190918	4-0.55-2	2	6	8	9	9	6	2
20190918	8-0.55-2	4	9	11	14	14	15	13	4
20190918	12-0.55-2	0	7	8	11	12	12	10	6
20190918	16-0.55-2	4	8	8	8	7	3
20190918	4-0.50-2	8	11	13	17	18	20	17	11
20190918	8-0.50-2	12	17	18	18	20	22	21
20190918	12-0.50-2	7	5	10	15	15	16	18	14
20190918	16-0.50-2	0	8	8	8	11	13	17	13
20190918	4-0.45-2	10	7	13	20	21	25	24
20190918	8-0.45-2	0	10	13	15	18	23	26
20190918	12-0.45-2	6	7	14	17	19	21	21
20190918	16-0.45-2	6	9	11	13	17	18	17	10
20190918	4-0.40-2	7	7	7	15	20	24
20190918	8-0.40-2	10	12	18	21	21	23	21
20190918	12-0.40-2	5	8	11	12	16	19	21
20190918	16-0.40-2	13	15	15	17	19	19
20190924	8-0.55-1_18.5h	7	11	13	13	15	17	19
20190924	16-0.55-1_24.5h	6	7	8	12	13	13	13	7
20190924	4-0.50-1_20.5h	7	13	13	16	18	20	18
20190924	8-0.50-1_18.5h	3	6	9	13	14	17	20	21
20190924	16-0.50-1_22h	0	8	10	13	15	16	16	16	17
20190924	4-0.45-1_20.5h	9	10	16	16	19	23	24	18
20190924	8-0.45-1_18.5h	7	9	11	16	18	20	25
20190924	16-0.45-1_22h	6	8	11	14	15	21	23	10	9
20190924	4-0.40-1_18.5h	4	8	10	16	23	24
20190924	8-0.40-1_20.5h	7	9	11	15	18	22	23	18
20190924	16-0.40-1_24.5h	5	8	8	10	14	17	16	10
20190924	8-0.55-2_20.5h	6	9	9	10	11	11	13	11	7
20190924	16-0.55-2_26h	3	7	9	9	10	11	12	8
20190924	4-0.50-2_24.5h	5	10	11	16	19	19	19	7
20190924	8-0.50-2_18.5h	2	7	12	13	13	16	21	22
20190924	16-0.50-2_18.5h	0	5	7	12	15	14	17	18	16
20190924	4-0.45-2_20.5h	0	5	12	13	17	18	23
20190924	8-0.45-2_18.5h	3	4	12	15	17	18	25
20190924	16-0.45-2_24.5h	6	9	10	13	16	20	17
20190924	4-0.40-2_22h	8	14	17	20	21	23
20190924	8-0.40-2_20.5h	5	11	10	11	16	18	19
20190924	16-0.40-2_24.5h	7	8	8	10	13	13	10
20170912	ca 5_agar 0.4_1	2	4	11	18	20	21	26
20170912	ca 5_agar 0.4_2	9	9	12	16	20	22	24
20170912	ca 5_agar 0.5_1	5	6	11	12	16	18	20	12
20170912	ca 5_agar 0.5_2	6	8	10	13	12	14	11
20170912	ca 10_agar 0.4_1	6	8	10	11	19	17	22
20170912	ca 10_agar 0.4_2	7	8	12	12	17	17	18
20170912	ca 10_agar 0.5_1	7	8	12	13	13	15	19	19
20170912	ca 10_agar 0.5_2	7	10	12	15	15	17	16	15
20170929	agar 0.40 cas 5	9	13	15	18	21	22
20170929	agar 0.40 cas 10	6	9	12	12	15	17	18
20170929	agar 0.40 cas 15	5	9	10	10	12	15	18	14
20170929	agar 0.45 cas 5	8	10	14	15	18	19	20	20
20170929	agar 0.45 cas 10	6	11	14	15	18	21	23	25
20170929	agar 0.45 cas 15	2	8	9	11	10	16	21	24	18
20170929	agar 0.50 cas 10	7	7	8	11	13	16	20	19
20170929	agar 0.50 cas 15	2	7	10	12	14	17	19	17
20170929	agar 0.55 cas 5	1	5	5	6
20170929	agar 0.55 cas 10	5	6	7	8	9	10	8	6
20170929	agar 0.55 cas 15	5	7	7	6	8	5	1
20171002	agar 0.40 cas 5	0	6	9	13	17	17	19	19	14
20171002	agar 0.40 cas 10	0	6	9	10	12	16	21	27
20171002	agar 0.40 cas 15	3	7	7	9	15	18	21	19
20171002	agar 0.45 cas 5	7	9	12	13	17	20	21	21
20171002	agar 0.45 cas 10	8	9	12	12	14	18	19	21	16
20171002	agar 0.45 cas 15	5	5	11	12	14	16	18	21	15
20171002	agar 0.50 cas 5	4	5	8	8	9	9	6
20171002	agar 0.50 cas 10	7	7	8	9	12	12	16	16
20171002	agar 0.50 cas 15	7	6	9	13	13	13	15	16	5
20171002	agar 0.55 cas 5	5	7	9	9	9	7
20171002	agar 0.55 cas 10	5	7	7	8	9	9	8	4
20171002	agar 0.55 cas 15	5	6	8	8	8	8	5	2
