# Supplementary material for: Collective colony growth is optimized by branching pattern formation in Pseudomonas aeruginosa
Source: Mol Syst Biol. 2021 Apr 26;17(4):e10089. doi: 10.15252/msb.202010089 (PMC8073002; doi:10.15252/msb.202010089)
Supplement: Supplementary file 3 — Source Data for Expanded View and Appendix [file MSB-17-e10089-s003.zip › Source Data for Expanded View and Appendix/Figure EV2/Measure branches/measureBranches.m]

%% Select image and processing
clear
close all
outputfilename = 'Branch measurement_auto_Figure3B_raw.xlsx';
folder = [pwd '\sample images\'];
filename = uigetfile([folder '*.tif']); 
C = imread([folder filename]);
C = mean(C, 3);
C = C(1:4:end,1:4:end); % compress image resolution

L  = 49.54;  % image size (mm) / 2
nx = length(C); dx = 2 * L / (nx - 1);
x  = linspace(-L, L, nx)';
[xx, yy] = meshgrid(x, x);

% Show image
figure(1); clf
pcolor(xx, yy, C); colormap gray
shading interp; axis equal; axis([-L L -L L]); 
set(gca,'YTick',[], 'XTick',[]); hold on

% lower/upper limits of branch width
mincutoff = 2;
maxcutoff = 15;

% Get center and measurement ranges with cursor
title 'Click colony center'
[x0, y0] = ginput(1); % get coordinates of colony center with cursor
title 'Click the innnermost range of measurement'
[xin, yin] = ginput(1); % the innnermost ring of measurement
title 'Click the outermost range of measurement'
[xout, yout] = ginput(1); % the outermost ring of measurement
rin = sqrt((xin - x0) .^ 2 + (yin - x0) .^ 2);
rout = sqrt((xout - x0) .^ 2 + (yout - x0) .^ 2);

% Determine the threshold intensity defining colony boundaries
figure(4); clf; h = histogram(C(:)); hold on; title 'Pixel intensity distribution'
hv = h.Values; hv = smooth(hv);
hbins = h.BinEdges(1 : end - 1);
plot(hbins, hv); [~,loc,~,~] = findpeaks(hv,hbins);
Cb = mean([loc(1), loc(2)]);
plot(Cb, interp1(hbins,hv,Cb),'o');

% Pre-saved coordinates of the rings
% saveRingCoordinates(L, nx, 50); % run this line if changing dimensions or resolution
load(['iRing_' num2str(nx) '.mat'], 'iRing', 'radV', 'nrad');
% iRing: indexes of points on the rings
% radV: radius of each ring
% nrad: number of rings

% findpeaks parameter: minimal prominence
minprom = 0.5*70;

%% Draw rings and make measurements

% only use some of the pre-saved rings 
ringgap = 5; % gap between rings
rangeindex = find(radV <= rout & radV >= rin);
nrad = length(rangeindex(1 : ringgap : end));

BranchWidthV   = nan(nrad * 100, 1); % branch widths of all segments (max capacity : nrad*100)
BranchNumberV  = nan(nrad, 1); % branch number (= segment number) on each ring
BranchDensityV = nan(nrad, 1); % branch density (= branch number / ring length) on each ring
% x and y coordinates of each segments (max capacity: nrad * 100)
SegmentX = cell(nrad * 100, 1);
SegmentY = cell(nrad * 100, 1);
SegmentCenterX = zeros(nrad * 100, 1);
SegmentCenterY = zeros(nrad * 100, 1);
C_relocate = circshift(C, [-round(y0 / dx), -round(x0 / dx)]);

% Show image
figure(1); clf
pcolor(xx, yy, C_relocate); colormap gray
shading interp; axis equal; axis([-L L -L L]); 
set(gca,'YTick',[], 'XTick',[]); hold on

kr = 1; % index of measured ring
ks = 1; % index of segments
for ir = rangeindex(1 : ringgap : end)
    
    % get coordinates of the ring
    theta = linspace(-pi, pi, length(iRing{ir}))';    
    dtheta = 2 * pi / length(iRing{ir});
    xring = xx(iRing{ir}); 
    yring = yy(iRing{ir}); 
    
    % get pixel intensity on the ring
    Cring = C_relocate(iRing{ir}); 
    Cring = smooth(Cring);

    % Move 0 to a valley
    [~, idx] = min(Cring);
    Cring = [Cring(idx : end); Cring(1 : idx - 1)];
    xring = [xring(idx : end); xring(1 : idx - 1)];
    yring = [yring(idx : end); yring(1 : idx - 1)];
    
    % find segments = where the ring crosses with the branches = intensity peaks
    Cring(Cring > Cb) = max(Cring);
    [pks,loc,w,~] = findpeaks(Cring,theta,'MinPeakProminence',minprom);
    loc(pks < max(Cring)) = []; w(pks < max(Cring)) = []; % excluding small peaks picked on the background
    w = 2 * radV(ir) * sin(w / 2); % turn angles into cord lengths
    
    BranchNumberV(kr)  = length(w) - sum(w < mincutoff); % taking off the short ones
    BranchDensityV(kr) = BranchNumberV(kr) / (2 * pi * radV(ir));  
    BranchWidthV(ks : ks + length(w) - 1) = w';
    
    % save coordinates of each segment
    for j = 1 : length(w)
        idx = Cring == max(Cring) & theta >= loc(j);
        if j < length(w); idx = idx & theta < loc(j + 1); end
        xseg = xring(idx); SegmentX{ks + j - 1} = xseg;
        yseg = yring(idx); SegmentY{ks + j - 1} = yseg;
        % distance of every point on the segment to one end of the segment
        d = sqrt((xseg - xseg(1)) .^ 2 + (yseg - yseg(1)) .^ 2); 
        [~, icenter] = min(abs(d - median(d)));
        SegmentCenterX(ks + j - 1) = xseg(icenter);
        SegmentCenterY(ks + j - 1) = yseg(icenter);
    end
    
    kr = kr + 1;
    ks = ks + length(w);    
    
    % plot all segments
    figure(1)
    if ~isempty(w)
        plot(xring(Cring == max(Cring)), yring(Cring == max(Cring)), '.w');    
    end

end

%% Auto-exclusion by absolute values

% index of segments that are too short or too long
short_idx = find(BranchWidthV < mincutoff); 
long_idx  = find(BranchWidthV > maxcutoff); 

figure(1); 
for i = 1 : length(short_idx)
    plot(SegmentX{short_idx(i)}, SegmentY{short_idx(i)}, '.b'); 
end

for i = 1 : length(long_idx)
    plot(SegmentX{long_idx(i)}, SegmentY{long_idx(i)}, '.y'); 
end

%% Manual exclusion by cursor
fprintf('Click the center of segments to reject\n')
fprintf('Click a rejected one to recover\n')
fprintf('Press Return to finish\n')

title 'Click to reject; click again to recover; press Return to finish'
selected_idx = [];
while 1   
    
    [xc, yc] = ginput(1); % get coordinates with cursor
    
    % exit if no input
    if isempty(xc); break; end
    
    % find the segment closest to the cursor
    [~, idx] = min((SegmentCenterX - xc) .^ 2 + (SegmentCenterY - yc) .^ 2);
    
    
    if isempty(find(selected_idx == idx, 1))
        selected_idx = [selected_idx; idx]; % add index if not found
        figure(1); plot(SegmentX{idx}, SegmentY{idx}, '.r'); 
    else
        selected_idx(selected_idx == idx) = []; % delete index if found
        figure(1); plot(SegmentX{idx}, SegmentY{idx}, '.w'); 
    end

end

%% Exclude data and show histograms

figure(2); clf; histogram(BranchWidthV(:), 0 : 1 : 15); hold on
xlabel 'Branch width'
ylabel 'Frequency'

% excluding the widths of the selected segments
BranchWidthV([short_idx; long_idx; selected_idx]) = []; 
histogram(BranchWidthV(:), 0 : 1 : 15); hold on

BranchWidthV = BranchWidthV(~isnan(BranchWidthV));

AverageBranchWidth = mean(BranchWidthV);
AverageBranchDensity = mean(BranchDensityV(2 : end-1)); % the numbers counted on the first and last rings are usually inaccurate

%% Write data in excel sheets

outputfile = [pwd '/' outputfilename];
if exist(outputfile, 'file')
    existingdata = readcell(outputfile, 'Sheet', 'Width');
    row = num2str(size(existingdata,1) + 1);
else
    row = '2';
    writecell({'Folder','Image','Average','Individual measurements'}, outputfile, 'Sheet', 'Width', 'Range', 'A1:D1');
    writecell({'Folder','Image','Average','Individual measurements'}, outputfile, 'Sheet', 'Density', 'Range', 'A1:D1');
    writecell({'Folder','Image','Individual measurements'}, outputfile, 'Sheet', 'Number', 'Range', 'A1:C1');
end

writecell({filename(1:end-4)},  outputfile, 'Sheet', 'Width',   'Range', ['A' row]);
writecell({filename(1:end-4)},  outputfile, 'Sheet', 'Density', 'Range', ['A' row]);
writecell({filename(1:end-4)},  outputfile, 'Sheet', 'Number',  'Range', ['A' row]);
writematrix(AverageBranchWidth,   outputfile, 'Sheet', 'Width',   'Range', ['B' row]);
writematrix(AverageBranchDensity, outputfile, 'Sheet', 'Density', 'Range', ['B' row]);
writematrix(BranchWidthV',   outputfile, 'Sheet', 'Width',   'Range', ['C' row]);
writematrix(BranchDensityV', outputfile, 'Sheet', 'Density', 'Range', ['C' row]);
writematrix(BranchNumberV',  outputfile, 'Sheet', 'Number',  'Range', ['B' row]);
fprintf([filename ' Data saved!\n'])
