# Supplementary material for: Collective colony growth is optimized by branching pattern formation in Pseudomonas aeruginosa
Source: Mol Syst Biol. 2021 Apr 26;17(4):e10089. doi: 10.15252/msb.202010089 (PMC8073002; doi:10.15252/msb.202010089)
Supplement: Supplementary file 3 — Source Data for Expanded View and Appendix [file MSB-17-e10089-s003.zip › Source Data for Expanded View and Appendix/Figure EV2/Measure branches/saveRingCoordinates.m]

function saveRingCoordinates(L, nx, nrad)

x  = linspace(-L, L, nx)';
[xx, yy] = meshgrid(x, x);

% nrad = 50;
radV = linspace(5, 45, nrad);

iRing = cell(nrad, 1);

for ir = 1 : nrad
    
    rad = radV(ir);
    dtheta = 0.1 / rad;
    ntheta = round(2 * pi / dtheta);
    theta = linspace(-pi, pi, ntheta)';

    xring = rad * cos(theta); 
    yring = rad * sin(theta);
    
    iRing_v = zeros(ntheta, 1);
    for i = 1 : ntheta
        distance = (xring(i) - xx) .^ 2 + (yring(i) - yy) .^ 2;
        [~, ind] = min(distance(:));
        iRing_v(i) = ind;
    end
    iRing{ir} = iRing_v;
    
end

save(['iRing_' num2str(nx) '.mat'], 'iRing', 'radV', 'nrad')
