# Supplementary material for: Collective colony growth is optimized by branching pattern formation in Pseudomonas aeruginosa
Source: Mol Syst Biol. 2021 Apr 26;17(4):e10089. doi: 10.15252/msb.202010089 (PMC8073002; doi:10.15252/msb.202010089)
Supplement: Supplementary file 5 — Source Data for Figure 1 [file MSB-17-e10089-s005.zip]

Archive with 9 entries (7 files):
- Source data for Figure 1/Figure 1A/
- Source data for Figure 1/Figure 1A/12h_WT-3.TIF
- Source data for Figure 1/Figure 1A/13h_WT-3.TIF
- Source data for Figure 1/Figure 1A/14h_WT-3.TIF
- Source data for Figure 1/Figure 1A/15h_WT-3.TIF
- Source data for Figure 1/Figure 1A/17h_WT-3.TIF
- Source data for Figure 1/Figure 1B/
- Source data for Figure 1/Figure 1B/Line inoculation.tif
- Source data for Figure 1/Figure 1B/Point inoculation.jpg
