# Supplementary material for: Collective colony growth is optimized by branching pattern formation in Pseudomonas aeruginosa
Source: Mol Syst Biol. 2021 Apr 26;17(4):e10089. doi: 10.15252/msb.202010089 (PMC8073002; doi:10.15252/msb.202010089)
Supplement: Supplementary file 6 — Source Data for Figure 2 [file MSB-17-e10089-s002.zip]

Archive with 1 entries (1 files):
- Source data for Figure 2/Figure 2 replicates.pdf
