# Supplementary material for: Collective colony growth is optimized by branching pattern formation in Pseudomonas aeruginosa
Source: Mol Syst Biol. 2021 Apr 26;17(4):e10089. doi: 10.15252/msb.202010089 (PMC8073002; doi:10.15252/msb.202010089)
Supplement: Supplementary file 7 — Source Data for Figure 3 [file MSB-17-e10089-s008.zip]

Archive with 3 entries (2 files):
- Source data for Figure 3/Figure 3 replicates.pdf
- Source data for Figure 3/Figure 3A/
- Source data for Figure 3/Figure 3A/OptimalModel1D.m
