# Supplementary material for: Collective colony growth is optimized by branching pattern formation in Pseudomonas aeruginosa
Source: Mol Syst Biol. 2021 Apr 26;17(4):e10089. doi: 10.15252/msb.202010089 (PMC8073002; doi:10.15252/msb.202010089)
Supplement: Supplementary file 8 — Source Data for Figure 4 [file MSB-17-e10089-s001.zip]

Archive with 2 entries (2 files):
- Source data for Figure 4/OptimalPattern_uniform.m
- Source data for Figure 4/Parameters_uniform_Figure4.mat
