# Supplementary material for: Collective colony growth is optimized by branching pattern formation in Pseudomonas aeruginosa
Source: Mol Syst Biol. 2021 Apr 26;17(4):e10089. doi: 10.15252/msb.202010089 (PMC8073002; doi:10.15252/msb.202010089)
Supplement: Supplementary file 9 — Source Data for Figure 5 [file MSB-17-e10089-s006.zip]

Archive with 4 entries (3 files):
- Source data for Figure 5/Figure 5 replicates.pdf
- Source data for Figure 5/Model/
- Source data for Figure 5/Model/OptimalPattern_hetero.m
- Source data for Figure 5/Model/Parameters_gradient_Figure5.mat
