# Supplementary material for: Collective colony growth is optimized by branching pattern formation in Pseudomonas aeruginosa
Source: Mol Syst Biol. 2021 Apr 26;17(4):e10089. doi: 10.15252/msb.202010089 (PMC8073002; doi:10.15252/msb.202010089)
Supplement: Supplementary file 10 — Source Data for Figure 6 [file MSB-17-e10089-s007.zip]

Archive with 5 entries (4 files):
- Source data for Figure 6/Figure 6 & EV5 replicates.pdf
- Source data for Figure 6/Model/
- Source data for Figure 6/Model/DUKE.mat
- Source data for Figure 6/Model/OptimalPattern_multiseeding.m
- Source data for Figure 6/Model/Parameters_multiseeding.mat
